# Supplementary material for: Crystal structure of chlorido­(2-{1-[2-(4-chloro­phen­yl)hydrazin-1-yl­idene-κN]eth­yl}pyridine-κN)(η5-penta­methyl­cyclo­penta­dien­yl)rhodium(III) chloride
Source: Acta Crystallogr E Crystallogr Commun. 2015 Feb 7;71(Pt 3):248–50. doi: 10.1107/S205698901500184X (PMC4350752; doi:10.1107/S205698901500184X)
Supplement: Supplementary file 1 [file e-71-00248-sup1.cif]

##############################################################################
#                                                                            #
# This CIF contains the data in a paper accepted for publication in          #
# Acta Crystallographica Section E. It conforms to the requirements of       #
# Notes for Authors for Acta Crystallographica Section E, and has been       #
# peer reviewed under the auspices of the IUCr Commission on Journals.       #
#                                                                            #
# Full details of the Crystallographic Information File format               #
# are given in the paper "The Crystallographic Information File (CIF):       #
# a New Standard Archive File for Crystallography" by S. R. Hall, F. H.      #
# Allen and I. D. Brown [Acta Cryst. (1991), A47, 655-685].                  #
#                                                                            #
# The current version of the core CIF dictionary is obtainable from          #
# ftp://ftp.iucr.org/pub/cif_core.dic.                                       #
#                                                                            #
# Software is freely available for graphical display of the structure(s)     #
# in this CIF. For information consult the CIF software page                 #
# http://www.iucr.org/resources/cif/software.                                #
#                                                                            #
# This file may be used for bona fide research purposes within the           #
# scientific community so long as proper attribution is given to the journal # 
# article from which it was obtained.                                        #
#                                                                            #
##############################################################################
data_I
_database_code_depnum_ccdc_archive 'CCDC 1045840'
_audit_creation_method     SHELXL-97
_chemical_name_systematic
;\
Chlorido(2-{1-[2-(4-chlorophenyl)hydrazin-1-ylidene-\k<i>N</i>]ethyl}pyridine-\
\k<i>N</i>)(\h^5^-pentamethylcyclopentadienyl)rhodium(III) chloride
;
_chemical_name_common     ?
_chemical_formula_moiety     'C23 H27 Cl2 N3 Rh +, Cl -'
_chemical_formula_sum     'C23 H27 Cl3 N3 Rh'
_chemical_formula_iupac     '[Rh (C10 H15) Cl (C13 H12 Cl N3)] Cl'
_chemical_formula_weight     554.74
_chemical_melting_point     ?
_symmetry_cell_setting     orthorhombic
_symmetry_space_group_name_H-M     'P b c a'
_symmetry_space_group_name_Hall     '-P 2ac 2ab'
loop_
    _symmetry_equiv_pos_as_xyz
    'x, y, z'
    '-x+1/2, -y, z+1/2'
    'x+1/2, -y+1/2, -z'
    '-x, y+1/2, -z+1/2'
    '-x, -y, -z'
    'x-1/2, y, -z-1/2'
    '-x-1/2, y-1/2, z'
    'x, -y-1/2, z-1/2'
_cell_length_a     13.0774(5)
_cell_length_b     13.4537(5)
_cell_length_c     26.5153(9)
_cell_angle_alpha     90.00
_cell_angle_beta     90.00
_cell_angle_gamma     90.00
_cell_volume     4665.1(3)
_cell_formula_units_Z     8
_cell_measurement_reflns_used     8000
_cell_measurement_theta_min     2.40
_cell_measurement_theta_max     28.90
_cell_measurement_temperature     173(2)
_exptl_crystal_description     rod
_exptl_crystal_colour     yellow
_exptl_crystal_size_max     0.21
_exptl_crystal_size_mid     0.20
_exptl_crystal_size_min     0.13
_exptl_crystal_density_diffrn     1.580
_exptl_crystal_density_meas     ?
_exptl_crystal_density_method     'not measured'
_exptl_crystal_F_000     2256
_exptl_absorpt_coefficient_mu     1.091
_exptl_absorpt_correction_type     empirical
_exptl_absorpt_process_details
;
(DIFABS; Walker & Stuart, 1983)
;
_exptl_absorpt_correction_T_min     0.629
_exptl_absorpt_correction_T_max     0.890
_exptl_special_details
;
A crystal was mounted at 173 K on a Stoe Image Plate Diffraction System (Stoe &
Cie, 2000) using Mo <i>K</i>\a graphite monochromated radiation. Image plate
distance 100 mm, \f oscillation scans 0 - 180\%, step \D\f = 0.8\%, 5 minutes
per frame.
;
_diffrn_ambient_temperature     173(2)
_diffrn_radiation_type     MoK\a
_diffrn_radiation_wavelength     0.71073
_diffrn_radiation_source     'fine-focus sealed tube'
_diffrn_radiation_monochromator     graphite
_diffrn_measurement_device_type     'STOE IPDS'
_diffrn_measurement_method     'phi oscillation'
_diffrn_detector_area_resol_mean     0.81
_diffrn_reflns_number     82717
_diffrn_reflns_av_R_equivalents     0.0737
_diffrn_reflns_av_sigmaI/netI     0.0459
_diffrn_reflns_theta_min     2.19
_diffrn_reflns_theta_max     29.25
_diffrn_reflns_theta_full     29.25
_diffrn_measured_fraction_theta_max     0.995
_diffrn_measured_fraction_theta_full     0.995
_diffrn_reflns_limit_h_min     -17
_diffrn_reflns_limit_h_max     17
_diffrn_reflns_limit_k_min     -18
_diffrn_reflns_limit_k_max     18
_diffrn_reflns_limit_l_min     -36
_diffrn_reflns_limit_l_max     36
_diffrn_standards_number     0
_diffrn_standards_interval_count     ?
_diffrn_standards_interval_time     0
_diffrn_standards_decay_%     0
_refine_special_details
;
Refinement of <i>F</i>^2^ against ALL reflections. The weighted <i>R</i>-factor
<i>wR</i> and goodness of fit <i>S</i> are based on <i>F</i>^2^, conventional
<i>R</i>-factors <i>R</i> are based on <i>F</i>, with <i>F</i> set to zero for
negative <i>F</i>^2^. The threshold expression of <i>F</i>^2^ >
\s(<i>F</i>^2^) is used only for calculating <i>R</i>-factors(gt) <i>etc</i>.
and is not relevant to the choice of reflections for refinement.
<i>R</i>-factors based on <i>F</i>^2^ are statistically about twice as large
as those based on <i>F</i>, and <i>R</i>- factors based on ALL data will be
even larger.
;
_reflns_number_total     6320
_reflns_number_gt     4619
_reflns_threshold_expression     >2sigma(I)
_refine_ls_structure_factor_coef     Fsqd
_refine_ls_matrix_type     full
_refine_ls_R_factor_all     0.0587
_refine_ls_R_factor_gt     0.0318
_refine_ls_wR_factor_gt     0.0501
_refine_ls_wR_factor_ref     0.0535
_refine_ls_goodness_of_fit_ref     0.958
_refine_ls_restrained_S_all     0.958
_refine_ls_number_reflns     6320
_refine_ls_number_parameters     281
_refine_ls_number_restraints     0
_refine_ls_hydrogen_treatment     mixed
_refine_ls_weighting_scheme     calc
_refine_ls_weighting_details
                 'calc w=1/[\s^2^(Fo^2^)+(0.0236P)^2^] where P=(Fo^2^+2Fc^2^)/3'
_atom_sites_solution_hydrogens     geom
_atom_sites_solution_primary     direct
_atom_sites_solution_secondary     difmap
_refine_ls_shift/su_max     0.005
_refine_ls_shift/su_mean     0.000
_refine_diff_density_max     0.476
_refine_diff_density_min     -0.624
_refine_ls_extinction_method     none
_refine_ls_extinction_coef     ?
loop_
    _atom_type_symbol
    _atom_type_description
    _atom_type_scat_dispersion_real
    _atom_type_scat_dispersion_imag
    _atom_type_scat_source
    'C' 'C' 0.0033 0.0016
                         'International Tables Vol C Tables 4.2.6.8 and 6.1.1.4'
    'H' 'H' 0.0000 0.0000
                         'International Tables Vol C Tables 4.2.6.8 and 6.1.1.4'
    'Cl' 'Cl' 0.1484 0.1585
                         'International Tables Vol C Tables 4.2.6.8 and 6.1.1.4'
    'N' 'N' 0.0061 0.0033
                         'International Tables Vol C Tables 4.2.6.8 and 6.1.1.4'
    'Rh' 'Rh' -1.1178 0.9187
                         'International Tables Vol C Tables 4.2.6.8 and 6.1.1.4'
_computing_data_collection
;
IPDS EXPOSE (Stoe & Cie, 2000)
;
_computing_cell_refinement
;
IPDS CELL (Stoe & Cie, 2000)
;
_computing_data_reduction
;
IPDS INTEGRATE (Stoe & Cie, 2000)
;
_computing_structure_solution
;
SHELXS-97 (Sheldrick, 2008)
;
_computing_structure_refinement
;
SHELXL-97 (Sheldrick, 2008)
;
_computing_molecular_graphics
;
ORTEP-32 (Farrugia, 2012)
;
_computing_publication_material
;
SHELXL-97 (Sheldrick, 2008)
;
loop_
    _atom_site_type_symbol
    _atom_site_label
    _atom_site_fract_x
    _atom_site_fract_y
    _atom_site_fract_z
    _atom_site_U_iso_or_equiv
    _atom_site_adp_type
    _atom_site_calc_flag
    _atom_site_refinement_flags
    _atom_site_occupancy
    _atom_site_symmetry_multiplicity
    _atom_site_disorder_assembly
    _atom_site_disorder_group
    C C1 0.57249(18) -0.00756(18) 0.60832(10) 0.0279(5) Uani d . 1 1 . .
    H H1 0.5871 0.0234 0.5778 0.034 Uiso calc R 1 1 . .
    C C2 0.6422(2) -0.07526(19) 0.62774(11) 0.0355(6) Uani d . 1 1 . .
    H H2 0.7029 -0.0886 0.6107 0.043 Uiso calc R 1 1 . .
    C C3 0.6205(2) -0.12238(18) 0.67247(10) 0.0350(6) Uani d . 1 1 . .
    H H3 0.6658 -0.1687 0.6859 0.042 Uiso calc R 1 1 . .
    C C4 0.5302(2) -0.09975(19) 0.69720(9) 0.0312(5) Uani d . 1 1 . .
    H H4 0.5145 -0.1304 0.7277 0.037 Uiso calc R 1 1 . .
    C C5 0.46296(18) -0.03094(16) 0.67623(8) 0.0218(5) Uani d . 1 1 . .
    C C6 0.36119(19) -0.01036(16) 0.69694(8) 0.0217(5) Uani d . 1 1 . .
    C C7 0.3320(2) -0.04681(19) 0.74812(9) 0.0315(6) Uani d . 1 1 . .
    H H7A 0.2787 -0.0055 0.7616 0.047 Uiso calc R 1 1 . .
    H H7B 0.3905 -0.0443 0.7700 0.047 Uiso calc R 1 1 . .
    H H7C 0.3080 -0.1141 0.7457 0.047 Uiso calc R 1 1 . .
    C C8 0.11641(18) 0.05175(16) 0.65302(8) 0.0214(5) Uani d . 1 1 . .
    C C9 0.11770(18) 0.00803(16) 0.60562(9) 0.0228(4) Uani d . 1 1 . .
    H H9 0.1771 -0.0224 0.5940 0.027 Uiso calc R 1 1 . .
    C C10 0.03097(19) 0.00944(18) 0.57538(9) 0.0263(5) Uani d . 1 1 . .
    H H10 0.0324 -0.0192 0.5435 0.032 Uiso calc R 1 1 . .
    C C11 -0.05724(18) 0.05360(19) 0.59299(9) 0.0282(6) Uani d . 1 1 . .
    C C12 -0.06171(19) 0.09489(19) 0.64099(10) 0.0310(6) Uani d . 1 1 . .
    H H12 -0.1222 0.1227 0.6529 0.037 Uiso calc R 1 1 . .
    C C13 0.02538(18) 0.09408(18) 0.67088(9) 0.0277(5) Uani d . 1 1 . .
    H H13 0.0234 0.1218 0.7030 0.033 Uiso calc R 1 1 . .
    C C14 0.41151(18) 0.21684(16) 0.54714(8) 0.0185(4) Uani d . 1 1 . .
    C C15 0.46438(17) 0.23872(16) 0.59274(8) 0.0197(5) Uani d . 1 1 . .
    C C16 0.39032(18) 0.25436(15) 0.63199(8) 0.0203(5) Uani d . 1 1 . .
    C C17 0.29044(17) 0.24955(15) 0.60875(9) 0.0206(5) Uani d . 1 1 . .
    C C18 0.30297(17) 0.22316(15) 0.55724(8) 0.0186(4) Uani d . 1 1 . .
    C C19 0.4574(2) 0.19802(19) 0.49645(8) 0.0277(5) Uani d . 1 1 . .
    H H19A 0.4671 0.2601 0.4792 0.042 Uiso calc R 1 1 . .
    H H19B 0.4124 0.1565 0.4771 0.042 Uiso calc R 1 1 . .
    H H19C 0.5221 0.1654 0.5004 0.042 Uiso calc R 1 1 . .
    C C20 0.57832(18) 0.2459(2) 0.59914(11) 0.0314(6) Uani d . 1 1 . .
    H H20A 0.6115 0.2052 0.5743 0.047 Uiso calc R 1 1 . .
    H H20B 0.5969 0.2235 0.6323 0.047 Uiso calc R 1 1 . .
    H H20C 0.5994 0.3138 0.5949 0.047 Uiso calc R 1 1 . .
    C C21 0.4125(2) 0.28192(18) 0.68547(9) 0.0310(6) Uani d . 1 1 . .
    H H21A 0.4770 0.2540 0.6954 0.046 Uiso calc R 1 1 . .
    H H21B 0.3594 0.2565 0.7069 0.046 Uiso calc R 1 1 . .
    H H21C 0.4153 0.3530 0.6885 0.046 Uiso calc R 1 1 . .
    C C22 0.1914(2) 0.27337(17) 0.63382(10) 0.0288(5) Uani d . 1 1 . .
    H H22A 0.1771 0.3430 0.6302 0.043 Uiso calc R 1 1 . .
    H H22B 0.1957 0.2570 0.6690 0.043 Uiso calc R 1 1 . .
    H H22C 0.1376 0.2354 0.6185 0.043 Uiso calc R 1 1 . .
    C C23 0.22078(19) 0.20957(18) 0.51908(9) 0.0272(5) Uani d . 1 1 . .
    H H23A 0.1577 0.1938 0.5358 0.041 Uiso calc R 1 1 . .
    H H23B 0.2389 0.1563 0.4967 0.041 Uiso calc R 1 1 . .
    H H23C 0.2126 0.2698 0.5001 0.041 Uiso calc R 1 1 . .
    Cl Cl1 0.34471(4) -0.02319(4) 0.54150(2) 0.02355(12) Uani d . 1 1 . .
    Cl Cl2 -0.16517(5) 0.05548(6) 0.55360(3) 0.04123(17) Uani d . 1 1 . .
    Cl Cl3 0.19592(5) 0.18619(5) 0.77896(2) 0.03405(14) Uani d . 1 1 . .
    N N1 0.48505(14) 0.01482(14) 0.63192(7) 0.0207(4) Uani d . 1 1 . .
    N N2 0.29842(14) 0.03410(13) 0.66601(7) 0.0184(4) Uani d . 1 1 . .
    N N3 0.20095(15) 0.05148(15) 0.68473(7) 0.0229(4) Uani d . 1 1 . .
    H H3N 0.199(2) 0.082(2) 0.7119(11) 0.036(8) Uiso d . 1 1 . .
    Rh Rh1 0.371080(13) 0.107403(11) 0.602805(6) 0.01552(4) Uani d . 1 1 . .
loop_
    _atom_site_aniso_label
    _atom_site_aniso_U_11
    _atom_site_aniso_U_22
    _atom_site_aniso_U_33
    _atom_site_aniso_U_12
    _atom_site_aniso_U_13
    _atom_site_aniso_U_23
    C1 0.0221(12) 0.0290(12) 0.0328(13) 0.0055(10) 0.0013(11) 0.0033(11)
    C2 0.0236(14) 0.0349(13) 0.0481(15) 0.0099(11) -0.0049(12) -0.0034(12)
    C3 0.0299(14) 0.0300(13) 0.0453(14) 0.0086(12) -0.0162(13) 0.0007(11)
    C4 0.0368(14) 0.0278(12) 0.0289(12) 0.0045(12) -0.0134(11) 0.0037(11)
    C5 0.0260(13) 0.0187(11) 0.0207(11) -0.0015(9) -0.0078(9) -0.0006(9)
    C6 0.0296(13) 0.0185(10) 0.0169(10) -0.0028(10) -0.0025(10) -0.0004(8)
    C7 0.0438(16) 0.0298(13) 0.0207(12) 0.0022(12) -0.0004(11) 0.0060(10)
    C8 0.0220(12) 0.0184(10) 0.0239(10) -0.0042(9) 0.0025(10) 0.0013(8)
    C9 0.0213(12) 0.0232(10) 0.0240(10) -0.0001(9) 0.0025(10) 0.0005(10)
    C10 0.0263(13) 0.0288(12) 0.0238(12) -0.0033(10) 0.0001(10) -0.0005(10)
    C11 0.0194(12) 0.0308(13) 0.0345(15) -0.0045(10) -0.0032(10) 0.0075(10)
    C12 0.0220(12) 0.0282(13) 0.0427(14) 0.0001(11) 0.0081(11) 0.0021(11)
    C13 0.0257(12) 0.0289(13) 0.0286(12) -0.0009(10) 0.0075(10) -0.0023(10)
    C14 0.0233(11) 0.0158(10) 0.0163(10) 0.0010(9) -0.0006(9) 0.0015(8)
    C15 0.0224(11) 0.0159(10) 0.0209(12) -0.0034(9) -0.0014(9) 0.0041(8)
    C16 0.0271(14) 0.0159(9) 0.0178(10) -0.0011(9) -0.0007(9) -0.0006(8)
    C17 0.0239(11) 0.0134(9) 0.0245(12) 0.0018(8) 0.0017(10) 0.0020(9)
    C18 0.0200(11) 0.0146(10) 0.0212(11) 0.0015(9) -0.0015(9) 0.0030(8)
    C19 0.0317(14) 0.0321(13) 0.0192(11) 0.0044(11) 0.0045(10) 0.0011(10)
    C20 0.0235(12) 0.0361(13) 0.0345(13) -0.0079(11) -0.0043(12) 0.0089(12)
    C21 0.0482(16) 0.0258(12) 0.0190(11) 0.0002(11) -0.0051(11) -0.0021(10)
    C22 0.0316(14) 0.0191(11) 0.0358(14) 0.0067(10) 0.0113(11) 0.0010(10)
    C23 0.0270(14) 0.0261(12) 0.0285(12) 0.0010(10) -0.0083(10) 0.0028(10)
    Cl1 0.0249(3) 0.0202(2) 0.0255(3) 0.0013(2) 0.0007(2) -0.0065(2)
    Cl2 0.0240(3) 0.0549(4) 0.0448(4) -0.0029(3) -0.0080(3) 0.0091(3)
    Cl3 0.0422(4) 0.0344(3) 0.0256(3) -0.0010(3) 0.0048(3) -0.0084(2)
    N1 0.0191(10) 0.0193(9) 0.0236(10) 0.0007(8) -0.0038(8) 0.0007(8)
    N2 0.0208(10) 0.0158(9) 0.0186(9) -0.0012(7) 0.0004(8) -0.0013(7)
    N3 0.0221(10) 0.0279(11) 0.0188(9) -0.0007(9) 0.0027(8) -0.0045(8)
    Rh1 0.01625(7) 0.01479(6) 0.01552(6) 0.00163(7) -0.00072(8) 0.00038(7)
_geom_special_details
;
All e.s.d.'s (except the e.s.d. in the dihedral angle between two l.s. planes)
are estimated using the full covariance matrix. The cell e.s.d.'s are taken
into account individually in the estimation of e.s.d.'s in distances, angles
and torsion angles; correlations between e.s.d.'s in cell parameters are only
used when they are defined by crystal symmetry. An approximate (isotropic)
treatment of cell e.s.d.'s is used for estimating e.s.d.'s involving l.s.
planes.
;
loop_
    _geom_bond_atom_site_label_1
    _geom_bond_atom_site_label_2
    _geom_bond_site_symmetry_2
    _geom_bond_distance
    _geom_bond_publ_flag
    C1 N1 . 1.338(3) ?
    C1 C2 . 1.388(3) ?
    C1 H1 . 0.9300 ?
    C2 C3 . 1.375(4) ?
    C2 H2 . 0.9300 ?
    C3 C4 . 1.385(4) ?
    C3 H3 . 0.9300 ?
    C4 C5 . 1.392(3) ?
    C4 H4 . 0.9300 ?
    C5 N1 . 1.357(3) ?
    C5 C6 . 1.466(3) ?
    C6 N2 . 1.306(3) ?
    C6 C7 . 1.493(3) ?
    C7 H7A . 0.9600 ?
    C7 H7B . 0.9600 ?
    C7 H7C . 0.9600 ?
    C8 C9 . 1.388(3) ?
    C8 N3 . 1.389(3) ?
    C8 C13 . 1.402(3) ?
    C9 C10 . 1.389(3) ?
    C9 H9 . 0.9300 ?
    C10 C11 . 1.379(3) ?
    C10 H10 . 0.9300 ?
    C11 C12 . 1.390(4) ?
    C11 Cl2 . 1.756(2) ?
    C12 C13 . 1.388(4) ?
    C12 H12 . 0.9300 ?
    C13 H13 . 0.9300 ?
    C14 C15 . 1.424(3) ?
    C14 C18 . 1.447(3) ?
    C14 C19 . 1.493(3) ?
    C14 Rh1 . 2.151(2) ?
    C15 C16 . 1.437(3) ?
    C15 C20 . 1.503(3) ?
    C15 Rh1 . 2.164(2) ?
    C16 C17 . 1.446(3) ?
    C16 C21 . 1.494(3) ?
    C16 Rh1 . 2.138(2) ?
    C17 C18 . 1.421(3) ?
    C17 C22 . 1.491(3) ?
    C17 Rh1 . 2.190(2) ?
    C18 C23 . 1.487(3) ?
    C18 Rh1 . 2.163(2) ?
    C19 H19A . 0.9600 ?
    C19 H19B . 0.9600 ?
    C19 H19C . 0.9600 ?
    C20 H20A . 0.9600 ?
    C20 H20B . 0.9600 ?
    C20 H20C . 0.9600 ?
    C21 H21A . 0.9600 ?
    C21 H21B . 0.9600 ?
    C21 H21C . 0.9600 ?
    C22 H22A . 0.9600 ?
    C22 H22B . 0.9600 ?
    C22 H22C . 0.9600 ?
    C23 H23A . 0.9600 ?
    C23 H23B . 0.9600 ?
    C23 H23C . 0.9600 ?
    Cl1 Rh1 . 2.4183(6) ?
    N1 Rh1 . 2.0902(18) ?
    N2 N3 . 1.388(3) ?
    N2 Rh1 . 2.1643(18) ?
    N3 H3N . 0.83(3) ?
loop_
    _geom_angle_atom_site_label_1
    _geom_angle_atom_site_label_2
    _geom_angle_atom_site_label_3
    _geom_angle_site_symmetry_1
    _geom_angle_site_symmetry_3
    _geom_angle
    _geom_angle_publ_flag
    N1 C1 C2 . . 122.4(2) ?
    N1 C1 H1 . . 118.8 ?
    C2 C1 H1 . . 118.8 ?
    C3 C2 C1 . . 119.1(3) ?
    C3 C2 H2 . . 120.4 ?
    C1 C2 H2 . . 120.4 ?
    C2 C3 C4 . . 118.9(2) ?
    C2 C3 H3 . . 120.6 ?
    C4 C3 H3 . . 120.6 ?
    C3 C4 C5 . . 119.7(2) ?
    C3 C4 H4 . . 120.2 ?
    C5 C4 H4 . . 120.2 ?
    N1 C5 C4 . . 120.9(2) ?
    N1 C5 C6 . . 115.58(19) ?
    C4 C5 C6 . . 123.3(2) ?
    N2 C6 C5 . . 114.96(19) ?
    N2 C6 C7 . . 124.1(2) ?
    C5 C6 C7 . . 120.7(2) ?
    C6 C7 H7A . . 109.5 ?
    C6 C7 H7B . . 109.5 ?
    H7A C7 H7B . . 109.5 ?
    C6 C7 H7C . . 109.5 ?
    H7A C7 H7C . . 109.5 ?
    H7B C7 H7C . . 109.5 ?
    C9 C8 N3 . . 122.5(2) ?
    C9 C8 C13 . . 119.2(2) ?
    N3 C8 C13 . . 118.2(2) ?
    C8 C9 C10 . . 120.5(2) ?
    C8 C9 H9 . . 119.8 ?
    C10 C9 H9 . . 119.8 ?
    C11 C10 C9 . . 119.6(2) ?
    C11 C10 H10 . . 120.2 ?
    C9 C10 H10 . . 120.2 ?
    C10 C11 C12 . . 121.2(2) ?
    C10 C11 Cl2 . . 118.5(2) ?
    C12 C11 Cl2 . . 120.3(2) ?
    C13 C12 C11 . . 119.0(2) ?
    C13 C12 H12 . . 120.5 ?
    C11 C12 H12 . . 120.5 ?
    C12 C13 C8 . . 120.5(2) ?
    C12 C13 H13 . . 119.8 ?
    C8 C13 H13 . . 119.8 ?
    C15 C14 C18 . . 107.88(19) ?
    C15 C14 C19 . . 127.2(2) ?
    C18 C14 C19 . . 124.8(2) ?
    C15 C14 Rh1 . . 71.22(12) ?
    C18 C14 Rh1 . . 70.85(12) ?
    C19 C14 Rh1 . . 126.89(16) ?
    C14 C15 C16 . . 108.55(19) ?
    C14 C15 C20 . . 126.2(2) ?
    C16 C15 C20 . . 125.2(2) ?
    C14 C15 Rh1 . . 70.25(12) ?
    C16 C15 Rh1 . . 69.52(12) ?
    C20 C15 Rh1 . . 126.73(16) ?
    C15 C16 C17 . . 107.07(18) ?
    C15 C16 C21 . . 126.4(2) ?
    C17 C16 C21 . . 126.2(2) ?
    C15 C16 Rh1 . . 71.45(12) ?
    C17 C16 Rh1 . . 72.42(12) ?
    C21 C16 Rh1 . . 126.57(16) ?
    C18 C17 C16 . . 108.47(19) ?
    C18 C17 C22 . . 125.6(2) ?
    C16 C17 C22 . . 125.8(2) ?
    C18 C17 Rh1 . . 69.94(12) ?
    C16 C17 Rh1 . . 68.57(12) ?
    C22 C17 Rh1 . . 129.66(16) ?
    C17 C18 C14 . . 107.81(19) ?
    C17 C18 C23 . . 127.0(2) ?
    C14 C18 C23 . . 125.2(2) ?
    C17 C18 Rh1 . . 71.97(12) ?
    C14 C18 Rh1 . . 69.95(12) ?
    C23 C18 Rh1 . . 126.08(15) ?
    C14 C19 H19A . . 109.5 ?
    C14 C19 H19B . . 109.5 ?
    H19A C19 H19B . . 109.5 ?
    C14 C19 H19C . . 109.5 ?
    H19A C19 H19C . . 109.5 ?
    H19B C19 H19C . . 109.5 ?
    C15 C20 H20A . . 109.5 ?
    C15 C20 H20B . . 109.5 ?
    H20A C20 H20B . . 109.5 ?
    C15 C20 H20C . . 109.5 ?
    H20A C20 H20C . . 109.5 ?
    H20B C20 H20C . . 109.5 ?
    C16 C21 H21A . . 109.5 ?
    C16 C21 H21B . . 109.5 ?
    H21A C21 H21B . . 109.5 ?
    C16 C21 H21C . . 109.5 ?
    H21A C21 H21C . . 109.5 ?
    H21B C21 H21C . . 109.5 ?
    C17 C22 H22A . . 109.5 ?
    C17 C22 H22B . . 109.5 ?
    H22A C22 H22B . . 109.5 ?
    C17 C22 H22C . . 109.5 ?
    H22A C22 H22C . . 109.5 ?
    H22B C22 H22C . . 109.5 ?
    C18 C23 H23A . . 109.5 ?
    C18 C23 H23B . . 109.5 ?
    H23A C23 H23B . . 109.5 ?
    C18 C23 H23C . . 109.5 ?
    H23A C23 H23C . . 109.5 ?
    H23B C23 H23C . . 109.5 ?
    C1 N1 C5 . . 119.0(2) ?
    C1 N1 Rh1 . . 124.81(16) ?
    C5 N1 Rh1 . . 115.99(15) ?
    C6 N2 N3 . . 115.47(18) ?
    C6 N2 Rh1 . . 114.78(15) ?
    N3 N2 Rh1 . . 127.12(14) ?
    N2 N3 C8 . . 121.01(19) ?
    N2 N3 H3N . . 115(2) ?
    C8 N3 H3N . . 120(2) ?
    N1 Rh1 C16 . . 109.48(8) ?
    N1 Rh1 C14 . . 119.08(8) ?
    C16 Rh1 C14 . . 65.57(8) ?
    N1 Rh1 C18 . . 158.28(8) ?
    C16 Rh1 C18 . . 65.47(8) ?
    C14 Rh1 C18 . . 39.20(9) ?
    N1 Rh1 C15 . . 97.47(8) ?
    C16 Rh1 C15 . . 39.03(8) ?
    C14 Rh1 C15 . . 38.53(8) ?
    C18 Rh1 C15 . . 64.87(8) ?
    N1 Rh1 N2 . . 75.85(7) ?
    C16 Rh1 N2 . . 101.11(7) ?
    C14 Rh1 N2 . . 162.04(8) ?
    C18 Rh1 N2 . . 125.44(8) ?
    C15 Rh1 N2 . . 135.66(7) ?
    N1 Rh1 C17 . . 146.86(8) ?
    C16 Rh1 C17 . . 39.01(8) ?
    C14 Rh1 C17 . . 64.52(8) ?
    C18 Rh1 C17 . . 38.09(8) ?
    C15 Rh1 C17 . . 64.36(8) ?
    N2 Rh1 C17 . . 97.52(8) ?
    N1 Rh1 Cl1 . . 85.24(5) ?
    C16 Rh1 Cl1 . . 158.74(6) ?
    C14 Rh1 Cl1 . . 94.08(6) ?
    C18 Rh1 Cl1 . . 95.10(6) ?
    C15 Rh1 Cl1 . . 126.21(6) ?
    N2 Rh1 Cl1 . . 97.29(5) ?
    C17 Rh1 Cl1 . . 127.90(6) ?
loop_
    _geom_torsion_atom_site_label_1
    _geom_torsion_atom_site_label_2
    _geom_torsion_atom_site_label_3
    _geom_torsion_atom_site_label_4
    _geom_torsion_site_symmetry_1
    _geom_torsion_site_symmetry_2
    _geom_torsion_site_symmetry_3
    _geom_torsion_site_symmetry_4
    _geom_torsion
    _geom_torsion_publ_flag
    N1 C1 C2 C3 . . . . 1.0(4) ?
    C1 C2 C3 C4 . . . . -0.9(4) ?
    C2 C3 C4 C5 . . . . 0.6(4) ?
    C3 C4 C5 N1 . . . . -0.4(4) ?
    C3 C4 C5 C6 . . . . 173.4(2) ?
    N1 C5 C6 N2 . . . . 12.0(3) ?
    C4 C5 C6 N2 . . . . -162.0(2) ?
    N1 C5 C6 C7 . . . . -173.1(2) ?
    C4 C5 C6 C7 . . . . 12.9(3) ?
    N3 C8 C9 C10 . . . . 179.5(2) ?
    C13 C8 C9 C10 . . . . 2.4(3) ?
    C8 C9 C10 C11 . . . . -0.8(3) ?
    C9 C10 C11 C12 . . . . -1.5(4) ?
    C9 C10 C11 Cl2 . . . . 179.27(18) ?
    C10 C11 C12 C13 . . . . 2.0(4) ?
    Cl2 C11 C12 C13 . . . . -178.73(19) ?
    C11 C12 C13 C8 . . . . -0.3(4) ?
    C9 C8 C13 C12 . . . . -1.9(3) ?
    N3 C8 C13 C12 . . . . -179.0(2) ?
    C18 C14 C15 C16 . . . . 2.6(2) ?
    C19 C14 C15 C16 . . . . 178.3(2) ?
    Rh1 C14 C15 C16 . . . . -59.16(15) ?
    C18 C14 C15 C20 . . . . -176.6(2) ?
    C19 C14 C15 C20 . . . . -0.9(4) ?
    Rh1 C14 C15 C20 . . . . 121.6(2) ?
    C18 C14 C15 Rh1 . . . . 61.73(15) ?
    C19 C14 C15 Rh1 . . . . -122.5(2) ?
    C14 C15 C16 C17 . . . . -4.5(2) ?
    C20 C15 C16 C17 . . . . 174.7(2) ?
    Rh1 C15 C16 C17 . . . . -64.13(14) ?
    C14 C15 C16 C21 . . . . -178.1(2) ?
    C20 C15 C16 C21 . . . . 1.1(4) ?
    Rh1 C15 C16 C21 . . . . 122.2(2) ?
    C14 C15 C16 Rh1 . . . . 59.61(15) ?
    C20 C15 C16 Rh1 . . . . -121.2(2) ?
    C15 C16 C17 C18 . . . . 4.8(2) ?
    C21 C16 C17 C18 . . . . 178.4(2) ?
    Rh1 C16 C17 C18 . . . . -58.69(14) ?
    C15 C16 C17 C22 . . . . -172.3(2) ?
    C21 C16 C17 C22 . . . . 1.3(4) ?
    Rh1 C16 C17 C22 . . . . 124.2(2) ?
    C15 C16 C17 Rh1 . . . . 63.49(14) ?
    C21 C16 C17 Rh1 . . . . -122.9(2) ?
    C16 C17 C18 C14 . . . . -3.3(2) ?
    C22 C17 C18 C14 . . . . 173.9(2) ?
    Rh1 C17 C18 C14 . . . . -61.10(15) ?
    C16 C17 C18 C23 . . . . 179.9(2) ?
    C22 C17 C18 C23 . . . . -3.0(4) ?
    Rh1 C17 C18 C23 . . . . 122.0(2) ?
    C16 C17 C18 Rh1 . . . . 57.85(14) ?
    C22 C17 C18 Rh1 . . . . -125.0(2) ?
    C15 C14 C18 C17 . . . . 0.4(2) ?
    C19 C14 C18 C17 . . . . -175.4(2) ?
    Rh1 C14 C18 C17 . . . . 62.40(15) ?
    C15 C14 C18 C23 . . . . 177.4(2) ?
    C19 C14 C18 C23 . . . . 1.5(4) ?
    Rh1 C14 C18 C23 . . . . -120.7(2) ?
    C15 C14 C18 Rh1 . . . . -61.96(15) ?
    C19 C14 C18 Rh1 . . . . 122.2(2) ?
    C2 C1 N1 C5 . . . . -0.7(4) ?
    C2 C1 N1 Rh1 . . . . -175.13(19) ?
    C4 C5 N1 C1 . . . . 0.4(3) ?
    C6 C5 N1 C1 . . . . -173.8(2) ?
    C4 C5 N1 Rh1 . . . . 175.32(17) ?
    C6 C5 N1 Rh1 . . . . 1.1(2) ?
    C5 C6 N2 N3 . . . . 178.27(18) ?
    C7 C6 N2 N3 . . . . 3.5(3) ?
    C5 C6 N2 Rh1 . . . . -18.7(2) ?
    C7 C6 N2 Rh1 . . . . 166.52(18) ?
    C6 N2 N3 C8 . . . . -148.6(2) ?
    Rh1 N2 N3 C8 . . . . 50.9(3) ?
    C9 C8 N3 N2 . . . . 19.0(3) ?
    C13 C8 N3 N2 . . . . -163.9(2) ?
    C1 N1 Rh1 C16 . . . . -96.4(2) ?
    C5 N1 Rh1 C16 . . . . 89.00(16) ?
    C1 N1 Rh1 C14 . . . . -24.2(2) ?
    C5 N1 Rh1 C14 . . . . 161.22(15) ?
    C1 N1 Rh1 C18 . . . . -24.0(3) ?
    C5 N1 Rh1 C18 . . . . 161.41(19) ?
    C1 N1 Rh1 C15 . . . . -58.1(2) ?
    C5 N1 Rh1 C15 . . . . 127.31(16) ?
    C1 N1 Rh1 N2 . . . . 166.6(2) ?
    C5 N1 Rh1 N2 . . . . -7.99(15) ?
    C1 N1 Rh1 C17 . . . . -111.4(2) ?
    C5 N1 Rh1 C17 . . . . 74.0(2) ?
    C1 N1 Rh1 Cl1 . . . . 67.84(19) ?
    C5 N1 Rh1 Cl1 . . . . -106.75(15) ?
    C15 C16 Rh1 N1 . . . . 77.45(13) ?
    C17 C16 Rh1 N1 . . . . -167.01(12) ?
    C21 C16 Rh1 N1 . . . . -44.5(2) ?
    C15 C16 Rh1 C14 . . . . -36.48(12) ?
    C17 C16 Rh1 C14 . . . . 79.06(13) ?
    C21 C16 Rh1 C14 . . . . -158.5(2) ?
    C15 C16 Rh1 C18 . . . . -79.73(13) ?
    C17 C16 Rh1 C18 . . . . 35.81(12) ?
    C21 C16 Rh1 C18 . . . . 158.3(2) ?
    C17 C16 Rh1 C15 . . . . 115.54(17) ?
    C21 C16 Rh1 C15 . . . . -122.0(3) ?
    C15 C16 Rh1 N2 . . . . 156.22(12) ?
    C17 C16 Rh1 N2 . . . . -88.24(13) ?
    C21 C16 Rh1 N2 . . . . 34.2(2) ?
    C15 C16 Rh1 C17 . . . . -115.54(17) ?
    C21 C16 Rh1 C17 . . . . 122.5(3) ?
    C15 C16 Rh1 Cl1 . . . . -54.3(2) ?
    C17 C16 Rh1 Cl1 . . . . 61.2(2) ?
    C21 C16 Rh1 Cl1 . . . . -176.30(14) ?
    C15 C14 Rh1 N1 . . . . -62.63(15) ?
    C18 C14 Rh1 N1 . . . . 179.89(11) ?
    C19 C14 Rh1 N1 . . . . 60.3(2) ?
    C15 C14 Rh1 C16 . . . . 36.94(13) ?
    C18 C14 Rh1 C16 . . . . -80.53(14) ?
    C19 C14 Rh1 C16 . . . . 159.8(2) ?
    C15 C14 Rh1 C18 . . . . 117.47(18) ?
    C19 C14 Rh1 C18 . . . . -119.6(3) ?
    C18 C14 Rh1 C15 . . . . -117.47(18) ?
    C19 C14 Rh1 C15 . . . . 122.9(3) ?
    C15 C14 Rh1 N2 . . . . 81.3(3) ?
    C18 C14 Rh1 N2 . . . . -36.1(3) ?
    C19 C14 Rh1 N2 . . . . -155.8(2) ?
    C15 C14 Rh1 C17 . . . . 80.15(14) ?
    C18 C14 Rh1 C17 . . . . -37.33(12) ?
    C19 C14 Rh1 C17 . . . . -157.0(2) ?
    C15 C14 Rh1 Cl1 . . . . -149.45(12) ?
    C18 C14 Rh1 Cl1 . . . . 93.08(12) ?
    C19 C14 Rh1 Cl1 . . . . -26.6(2) ?
    C17 C18 Rh1 N1 . . . . -117.7(2) ?
    C14 C18 Rh1 N1 . . . . -0.3(3) ?
    C23 C18 Rh1 N1 . . . . 119.2(2) ?
    C17 C18 Rh1 C16 . . . . -36.65(13) ?
    C14 C18 Rh1 C16 . . . . 80.81(14) ?
    C23 C18 Rh1 C16 . . . . -159.7(2) ?
    C17 C18 Rh1 C14 . . . . -117.46(18) ?
    C23 C18 Rh1 C14 . . . . 119.5(2) ?
    C17 C18 Rh1 C15 . . . . -79.84(14) ?
    C14 C18 Rh1 C15 . . . . 37.62(12) ?
    C23 C18 Rh1 C15 . . . . 157.1(2) ?
    C17 C18 Rh1 N2 . . . . 49.64(15) ?
    C14 C18 Rh1 N2 . . . . 167.10(11) ?
    C23 C18 Rh1 N2 . . . . -73.4(2) ?
    C14 C18 Rh1 C17 . . . . 117.46(18) ?
    C23 C18 Rh1 C17 . . . . -123.0(3) ?
    C17 C18 Rh1 Cl1 . . . . 152.34(12) ?
    C14 C18 Rh1 Cl1 . . . . -90.20(12) ?
    C23 C18 Rh1 Cl1 . . . . 29.3(2) ?
    C14 C15 Rh1 N1 . . . . 128.49(13) ?
    C16 C15 Rh1 N1 . . . . -111.85(13) ?
    C20 C15 Rh1 N1 . . . . 7.5(2) ?
    C14 C15 Rh1 C16 . . . . -119.66(18) ?
    C20 C15 Rh1 C16 . . . . 119.3(3) ?
    C16 C15 Rh1 C14 . . . . 119.66(18) ?
    C20 C15 Rh1 C14 . . . . -121.0(3) ?
    C14 C15 Rh1 C18 . . . . -38.27(13) ?
    C16 C15 Rh1 C18 . . . . 81.39(14) ?
    C20 C15 Rh1 C18 . . . . -159.3(2) ?
    C14 C15 Rh1 N2 . . . . -154.14(12) ?
    C16 C15 Rh1 N2 . . . . -34.48(17) ?
    C20 C15 Rh1 N2 . . . . 84.8(2) ?
    C14 C15 Rh1 C17 . . . . -80.61(14) ?
    C16 C15 Rh1 C17 . . . . 39.05(13) ?
    C20 C15 Rh1 C17 . . . . 158.4(2) ?
    C14 C15 Rh1 Cl1 . . . . 38.93(15) ?
    C16 C15 Rh1 Cl1 . . . . 158.59(10) ?
    C20 C15 Rh1 Cl1 . . . . -82.1(2) ?
    C6 N2 Rh1 N1 . . . . 14.84(15) ?
    N3 N2 Rh1 N1 . . . . 175.49(18) ?
    C6 N2 Rh1 C16 . . . . -92.67(16) ?
    N3 N2 Rh1 C16 . . . . 67.98(18) ?
    C6 N2 Rh1 C14 . . . . -133.1(2) ?
    N3 N2 Rh1 C14 . . . . 27.5(3) ?
    C6 N2 Rh1 C18 . . . . -160.37(15) ?
    N3 N2 Rh1 C18 . . . . 0.3(2) ?
    C6 N2 Rh1 C15 . . . . -71.37(19) ?
    N3 N2 Rh1 C15 . . . . 89.28(19) ?
    C6 N2 Rh1 C17 . . . . -132.06(16) ?
    N3 N2 Rh1 C17 . . . . 28.58(18) ?
    C6 N2 Rh1 Cl1 . . . . 98.03(15) ?
    N3 N2 Rh1 Cl1 . . . . -101.32(16) ?
    C18 C17 Rh1 N1 . . . . 143.18(15) ?
    C16 C17 Rh1 N1 . . . . 22.8(2) ?
    C22 C17 Rh1 N1 . . . . -96.6(2) ?
    C18 C17 Rh1 C16 . . . . 120.37(18) ?
    C22 C17 Rh1 C16 . . . . -119.4(3) ?
    C18 C17 Rh1 C14 . . . . 38.40(13) ?
    C16 C17 Rh1 C14 . . . . -81.97(13) ?
    C22 C17 Rh1 C14 . . . . 158.6(2) ?
    C16 C17 Rh1 C18 . . . . -120.37(18) ?
    C22 C17 Rh1 C18 . . . . 120.2(3) ?
    C18 C17 Rh1 C15 . . . . 81.31(14) ?
    C16 C17 Rh1 C15 . . . . -39.07(12) ?
    C22 C17 Rh1 C15 . . . . -158.5(2) ?
    C18 C17 Rh1 N2 . . . . -141.23(13) ?
    C16 C17 Rh1 N2 . . . . 98.39(12) ?
    C22 C17 Rh1 N2 . . . . -21.0(2) ?
    C18 C17 Rh1 Cl1 . . . . -35.87(15) ?
    C16 C17 Rh1 Cl1 . . . . -156.25(10) ?
    C22 C17 Rh1 Cl1 . . . . 84.3(2) ?
loop_
    _geom_hbond_atom_site_label_D
    _geom_hbond_atom_site_label_H
    _geom_hbond_atom_site_label_A
    _geom_hbond_site_symmetry_A
    _geom_hbond_distance_DH
    _geom_hbond_distance_HA
    _geom_hbond_distance_DA
    _geom_hbond_angle_DHA
    N3 H3N Cl3 . 0.83(3) 2.27(3) 3.087(2) 171(3)
data_global
_journal_date_recd_electronic     2015-01-16
_journal_date_accepted     2015-01-27
_journal_name_full     'Acta Crystallographica, Section E'
_journal_year     2015
_journal_volume     71
_journal_issue      3
_journal_page_first     248
_journal_page_last     250
_journal_paper_category     GM
_journal_paper_doi     10.1107/S205698901500184X
_journal_coeditor_code     RZ5146
_publ_contact_author
;
      Therrien, Bruno
      Institut de Chimie,
      Universit\'e de Neuch\^atel,
      Avenue de Bellevaux 51,
      CH-2000 Neuch\^atel,
      Switzerland
;
_publ_contact_author_email     bruno.therrien@unine.ch
_publ_contact_author_fax     '+41 32 718 2511'
_publ_contact_author_phone     '+41 32 718 2499'
_publ_section_title
;\
Crystal structure of
chlorido(2-{1-[2-(4-chlorophenyl)hydrazin-1-ylidene-\k<i>N</i>]ethyl}\
pyridine-\k<i>N</i>)(\h^5^-pentamethylcyclopentadienyl)rhodium(III) chloride
;
loop_
    _publ_author_name
    _publ_author_address
    'Devika, Neelakandan'
;
      Department of Chemistry,
      BIT Campus, Anna University,
      Tiruchirappalli 620 019,
      Tamil Nadu State,
      India
;
    'Raja, Nandhagopal'
;
      Institut de Chimie,
      Universit\'e de Neuch\^atel,
      Avenue de Bellevaux 51,
      CH-2000 Neuch\^atel,
      Switzerland
;
    'Ananthalakshmi, Subbiah'
;
      Department of Chemistry,
      Urumu Dhanalakshmi College,
      Tiruchirappalli 620 019,
      Tamil Nadu State,
      India
;
    'Therrien, Bruno'
;
      Institut de Chimie,
      Universit\'e de Neuch\^atel,
      Avenue de Bellevaux 51,
      CH-2000 Neuch\^atel,
      Switzerland
;
_publ_section_synopsis
;
The title compound, [Rh(\h^5^-C~5~Me~5~)Cl(C~13~H~12~ClN~3~)]Cl, is chiral at
the metal and crystallizes as a racemate. Upon coordination, the
hydrazinylidenepyridine ligand is non-planar, an angle of 54.42(7)\% being
observed between the pyridine ring and the aromatic ring of the
[2-(4-chlorophenyl)hydrazin-1-ylidene]ethyl group.
;
