# Supplementary material for: Crystal structure of chlorido­(2-{1-[2-(4-chloro­phen­yl)hydrazin-1-yl­idene-κN]eth­yl}pyridine-κN)(η5-penta­methyl­cyclo­penta­dien­yl)rhodium(III) chloride
Source: Acta Crystallogr E Crystallogr Commun. 2015 Feb 7;71(Pt 3):248–50. doi: 10.1107/S205698901500184X (PMC4350752; doi:10.1107/S205698901500184X)
Supplement: Supplementary file 2 [file e-71-00248-Isup2.hkl]

# 
# h,k,l, Fc-squared, Fo-squared, sigma(Fo-squared) and status flag 
# 
data_I
_shelx_title ' ND2' 
_shelx_refln_list_code          4 
_shelx_F_calc_maximum      453.92 
_exptl_crystal_F_000      2256.00 
_reflns_d_resolution_high  0.7272 
 
loop_ 
 _symmetry_equiv_pos_as_xyz 
 'x, y, z' 
 '-x+1/2, -y, z+1/2' 
 'x+1/2, -y+1/2, -z' 
 '-x, y+1/2, -z+1/2' 
 '-x, -y, -z' 
 'x-1/2, y, -z-1/2' 
 '-x-1/2, y-1/2, z' 
 'x, -y-1/2, z-1/2' 
 
_cell_length_a    13.0774 
_cell_length_b    13.4537 
_cell_length_c    26.5153 
_cell_angle_alpha  90.000 
_cell_angle_beta   90.000 
_cell_angle_gamma  90.000 
 
_shelx_F_squared_multiplier     1.000 
 
loop_ 
 _refln_index_h 
 _refln_index_k 
 _refln_index_l 
 _refln_F_squared_calc 
 _refln_F_squared_meas 
 _refln_F_squared_sigma 
 _refln_observed_status 
   2   0   0     1211.82     1553.49    312.16 o 
   4   0   0   175208.39   180329.97   1752.03 o 
   6   0   0    52234.45    52806.27    442.37 o 
   8   0   0     4679.73     4571.20    240.39 o 
  10   0   0     1136.19     1225.23    234.80 o 
  12   0   0    28122.49    27382.71    426.03 o 
  14   0   0     1471.88     1681.14    316.53 o 
  16   0   0     2742.53     2235.08    366.80 o 
   2   1   0    88296.81    87595.30    900.42 o 
   4   1   0    33044.98    33482.30    292.61 o 
   6   1   0    39022.11    38592.71    709.94 o 
   8   1   0     3782.01     3681.63    189.87 o 
  10   1   0    14116.36    13874.92    216.22 o 
  12   1   0     1191.50     1310.45    200.10 o 
  14   1   0     3391.70     3435.14    239.75 o 
  16   1   0        6.18       43.56    285.13 o 
   0   2   0    80311.14    79174.35    818.63 o 
   2   2   0     5740.62     6112.81    235.25 o 
   4   2   0    32317.25    31644.60    283.06 o 
   6   2   0    43620.13    46296.70    284.95 o 
   8   2   0     9755.78     9898.18    207.43 o 
  10   2   0    22201.09    22599.04    440.43 o 
  12   2   0      324.44      434.08    195.85 o 
  14   2   0      413.37      421.59    222.58 o 
  16   2   0        6.86      -14.28    269.30 o 
   2   3   0    83669.46    82739.09   1043.33 o 
   4   3   0     8347.94     8740.05    207.10 o 
   6   3   0    36157.21    36672.06    371.12 o 
   8   3   0     2822.89     3024.24    164.36 o 
  10   3   0     6669.86     6985.70    189.19 o 
  12   3   0     6000.30     6002.87    225.25 o 
  14   3   0     9772.16     9590.51    246.69 o 
  16   3   0      911.33      948.44    279.13 o 
   0   4   0    61577.25    64994.21   1424.94 o 
   2   4   0      414.54      461.23    158.30 o 
   4   4   0    27854.03    27517.66    354.66 o 
   6   4   0      335.21      338.25    151.12 o 
   8   4   0    43970.07    44427.23    629.98 o 
  10   4   0     1601.52     1762.71    196.35 o 
  12   4   0    14857.36    15305.65    229.81 o 
  14   4   0      353.86      306.06    250.91 o 
  16   4   0    12333.01    11676.10    466.01 o 
   2   5   0     1518.72     1314.58    151.85 o 
   4   5   0      450.31      503.28    149.26 o 
   6   5   0    17412.94    17944.52    230.31 o 
   8   5   0      105.66      112.39    155.26 o 
  10   5   0     3714.58     3847.19    181.47 o 
  12   5   0      406.35      403.60    209.06 o 
  14   5   0      493.85      619.28    245.70 o 
  16   5   0       66.29       96.10    323.51 o 
   0   6   0    36332.95    37751.54    452.59 o 
   2   6   0      195.56      218.99    182.12 o 
   4   6   0    19027.06    18781.75    205.65 o 
   6   6   0      601.98      738.04    157.53 o 
   8   6   0     6313.45     6397.88    213.20 o 
  10   6   0      281.32      360.29    200.19 o 
  12   6   0     5668.63     5486.83    214.17 o 
  14   6   0      108.53      158.51    264.10 o 
  16   6   0     2219.66     2238.02    289.67 o 
   2   7   0   144401.77   137413.19   1121.67 o 
   4   7   0     7364.49     7362.51    188.07 o 
   6   7   0    34762.35    34621.53    236.17 o 
   8   7   0     1392.88     1544.62    181.73 o 
  10   7   0    33727.51    33028.79    562.12 o 
  12   7   0      550.78      708.27    220.44 o 
  14   7   0    14675.29    14724.17    307.34 o 
  16   7   0     1195.92     1157.40    349.36 o 
   0   8   0    20556.68    22291.83    506.46 o 
   2   8   0    12223.40    12285.09    191.09 o 
   4   8   0    17465.73    17641.67    198.19 o 
   6   8   0     1135.32     1088.62    175.04 o 
   8   8   0    30412.13    29667.86    366.92 o 
  10   8   0      561.41      775.98    201.17 o 
  12   8   0     6537.99     6507.55    257.75 o 
  14   8   0      777.35      910.56    272.42 o 
  16   8   0     1722.81     1548.12    350.11 o 
   2   9   0     6564.91     7070.44    173.67 o 
   4   9   0     1274.97     1387.29    161.91 o 
   6   9   0    10905.30    10838.18    196.29 o 
   8   9   0     9316.76     9480.33    235.33 o 
  10   9   0       36.40      327.57    233.31 o 
  12   9   0     4831.88     4570.65    245.58 o 
  14   9   0      237.90      366.42    282.63 o 
   0  10   0    27550.29    26883.10    693.19 o 
   2  10   0     2030.65     2185.61    165.52 o 
   4  10   0    12010.54    12511.36    204.30 o 
   6  10   0       40.66       37.98    166.40 o 
   8  10   0    18931.39    18605.29    250.13 o 
  10  10   0      761.66      759.72    231.06 o 
  12  10   0    10926.88    11206.08    295.03 o 
  14  10   0     1618.23     1561.74    334.42 o 
   2  11   0     5702.45     5847.97    177.30 o 
   4  11   0     3853.83     3902.46    166.97 o 
   6  11   0    12508.17    12538.10    188.76 o 
   8  11   0     1718.55     1725.42    202.22 o 
  10  11   0     8383.77     8302.90    250.61 o 
  12  11   0       48.94      132.53    276.20 o 
  14  11   0     8425.59     8655.52    314.60 o 
   0  12   0     2737.72     3331.95    289.96 o 
   2  12   0     1990.09     2108.69    178.22 o 
   4  12   0     2057.84     2219.88    180.68 o 
   6  12   0      265.57      357.71    192.47 o 
   8  12   0       65.58      113.98    191.90 o 
  10  12   0       16.64      200.95    254.32 o 
  12  12   0      223.39      204.55    292.42 o 
   2  13   0      382.60      746.49    173.86 o 
   4  13   0      152.98      242.84    183.51 o 
   6  13   0     1818.29     2064.61    188.86 o 
   8  13   0     1356.93     1505.60    240.87 o 
  10  13   0     8789.59     8250.72    253.14 o 
  12  13   0        1.46      116.88    399.06 o 
   0  14   0    27433.88    27849.46    390.22 o 
   2  14   0      492.00      754.60    173.84 o 
   4  14   0    10632.17    10772.38    211.07 o 
   6  14   0     2122.45     1988.64    212.60 o 
   8  14   0     6150.36     6019.11    204.67 o 
  10  14   0      544.22      538.21    236.33 o 
   2  15   0     7937.73     8362.43    214.93 o 
   4  15   0      327.67      523.54    200.00 o 
   6  15   0     8020.69     7956.56    230.67 o 
   8  15   0     3132.09     3071.34    239.72 o 
  10  15   0     5717.95     4833.31    341.66 o 
   0  16   0      263.44      444.67    348.97 o 
   2  16   0       68.24       31.30    198.35 o 
   4  16   0       51.91      357.57    293.29 o 
   6  16   0      195.47      429.16    305.18 o 
   8  16   0      107.15      375.90    270.51 o 
   2  17   0    12024.71    12041.20    262.64 o 
   4  17   0      388.80      569.38    228.61 o 
   6  17   0     5853.07     5764.88    314.38 o 
   0  18   0     4832.70     4801.13    332.84 o 
   2  18   0        0.76      269.92    242.31 o 
   1   1   1    26914.94    28309.53    296.99 o 
   2   1   1    22729.80    23924.12    234.83 o 
   3   1   1    29757.76    30105.92    219.13 o 
   4   1   1     3602.21     3811.59    138.18 o 
   5   1   1     9155.41     9211.90    141.20 o 
   6   1   1    11294.37    11408.09    147.26 o 
   7   1   1    22649.08    22591.30    218.62 o 
   8   1   1     7378.84     8146.12    136.24 o 
   9   1   1     4663.48     4743.56    134.01 o 
  10   1   1     1198.18     1188.32    136.98 o 
  11   1   1     9620.46     9886.64    148.48 o 
  12   1   1     3345.34     3416.78    155.37 o 
  13   1   1       21.35       65.49    148.27 o 
  14   1   1      587.75      699.07    165.96 o 
  15   1   1     6817.36     6611.96    184.89 o 
  16   1   1       60.26      112.62    183.93 o 
  17   1   1      352.96      203.00    227.87 o 
   0   2   1    80837.09    81196.13    531.32 o 
   1   2   1    30511.09    30520.55    244.93 o 
   2   2   1     5430.20     5667.46    150.16 o 
   3   2   1    23013.82    23317.75    204.82 o 
   4   2   1     9594.90     9690.60    169.10 o 
   5   2   1     9292.49     9083.54    139.71 o 
   6   2   1     1024.96     1399.36    120.52 o 
   7   2   1    22548.48    22964.45    209.00 o 
   8   2   1     2436.70     2094.84    124.05 o 
   9   2   1    18308.30    18323.21    198.85 o 
  10   2   1      323.22      370.52    127.42 o 
  11   2   1    15757.15    15826.83    155.06 o 
  12   2   1     8539.09     8763.96    153.80 o 
  13   2   1    10720.08    10756.56    162.38 o 
  14   2   1      641.38      730.30    167.76 o 
  15   2   1     1089.83     1092.61    186.14 o 
  16   2   1     4077.13     3869.90    224.61 o 
  17   2   1     6263.01     5719.56    381.33 o 
   1   3   1    13107.05    12905.14    158.40 o 
   2   3   1     4637.91     4800.95    133.23 o 
   3   3   1     3015.76     3025.29    131.43 o 
   4   3   1     9115.92     9719.87    136.34 o 
   5   3   1     3129.25     3311.61    120.20 o 
   6   3   1    14768.80    14928.95    145.93 o 
   7   3   1      509.10      477.10    118.88 o 
   8   3   1      863.38     1098.18    119.90 o 
   9   3   1     1888.61     1860.36    131.09 o 
  10   3   1     1734.46     1810.55    132.01 o 
  11   3   1      863.68     1002.16    134.39 o 
  12   3   1      623.25      772.35    144.65 o 
  13   3   1     6961.05     6802.95    172.21 o 
  14   3   1     1019.08     1052.37    174.02 o 
  15   3   1      620.90      644.98    192.09 o 
  16   3   1       14.41       69.43    214.69 o 
  17   3   1      811.16      706.36    227.11 o 
   0   4   1     4588.06     4336.45    212.14 o 
   1   4   1     1353.37     1424.35    125.88 o 
   2   4   1     2970.88     3339.81    132.30 o 
   3   4   1      231.85      245.87    114.23 o 
   4   4   1     4219.82     4566.19    128.25 o 
   5   4   1     1276.18     1691.70    122.12 o 
   6   4   1     1163.60     1186.11    115.25 o 
   7   4   1    12532.60    12700.79    141.90 o 
   8   4   1     3678.18     3445.08    123.09 o 
   9   4   1      920.43      937.76    134.79 o 
  10   4   1       53.54       86.39    134.38 o 
  11   4   1    11765.20    11999.80    148.94 o 
  12   4   1      562.03      580.63    140.01 o 
  13   4   1     3154.09     3173.26    161.83 o 
  14   4   1       85.01       81.69    162.96 o 
  15   4   1      585.31      605.60    199.26 o 
  16   4   1      758.28      830.39    227.86 o 
  17   4   1     4883.94     4274.56    266.07 o 
   1   5   1      376.82      238.30    114.78 o 
   2   5   1    24417.96    23753.96    229.81 o 
   3   5   1    12411.72    12033.89    135.86 o 
   4   5   1      724.75      617.46    105.82 o 
   5   5   1    23409.92    23482.24    200.78 o 
   6   5   1    10457.47    10947.75    135.48 o 
   7   5   1    17034.25    17395.76    147.14 o 
   8   5   1     2744.46     2843.45    129.68 o 
   9   5   1    18165.30    18527.64    160.33 o 
  10   5   1     1016.39     1290.28    138.54 o 
  11   5   1    14017.72    14088.41    179.64 o 
  12   5   1      497.54      610.36    149.91 o 
  13   5   1     4138.85     4290.36    176.61 o 
  14   5   1     6902.77     7076.39    191.16 o 
  15   5   1     4655.27     4571.51    190.52 o 
  16   5   1      133.48      379.68    253.00 o 
  17   5   1     1588.44     1433.24    254.76 o 
   0   6   1      257.63      307.14    145.04 o 
   1   6   1    26296.78    25185.49    190.48 o 
   2   6   1     3408.35     3031.22    115.85 o 
   3   6   1    14797.00    14787.23    144.32 o 
   4   6   1    17935.09    17609.01    151.16 o 
   5   6   1    46783.99    46383.55    246.71 o 
   6   6   1        7.22       19.95    105.53 o 
   7   6   1      298.48      327.09    114.40 o 
   8   6   1    10660.22    10632.83    134.75 o 
   9   6   1    13733.44    13845.29    157.11 o 
  10   6   1     5974.64     5940.59    135.45 o 
  11   6   1      963.45      917.33    139.17 o 
  12   6   1      479.65      628.49    151.51 o 
  13   6   1     1442.26     1508.30    165.11 o 
  14   6   1      391.63      325.90    169.76 o 
  15   6   1      319.21      356.70    225.34 o 
  16   6   1      501.23      385.38    256.95 o 
   1   7   1     1297.57     1263.23    109.99 o 
   2   7   1      517.49     4002.55    975.50 o 
   3   7   1     3336.09     3313.57    117.56 o 
   4   7   1      663.38      804.40    127.31 o 
   5   7   1       86.82      385.24    131.22 o 
   6   7   1       37.10     1020.60    240.37 o 
   7   7   1     1127.23     1677.84    130.01 o 
   8   7   1        0.12      102.93    124.09 o 
   9   7   1     1275.79     1314.28    133.52 o 
  10   7   1      925.06     1366.65    168.60 o 
  11   7   1        1.25       83.42    156.13 o 
  12   7   1       41.79      134.62    171.32 o 
  13   7   1     2408.52     2526.42    176.29 o 
  14   7   1        8.57      228.47    188.39 o 
  15   7   1      142.20      253.16    243.62 o 
  16   7   1      359.79      455.72    236.65 o 
   0   8   1     7857.83     7518.67    168.10 o 
   1   8   1    29188.96    28908.72    168.99 o 
   2   8   1      513.17      708.48    113.56 o 
   3   8   1     9229.24     9151.33    129.21 o 
   4   8   1     9692.28     9418.32    127.57 o 
   5   8   1    19292.41    18731.77    141.00 o 
   6   8   1      240.03      329.84    114.89 o 
   7   8   1       73.84      151.26    124.72 o 
   8   8   1     4421.09     4732.70    141.94 o 
   9   8   1    13965.40    13801.49    165.46 o 
  10   8   1     3507.81     3333.02    136.54 o 
  11   8   1        0.68       71.83    154.53 o 
  12   8   1     1249.43     1348.42    166.69 o 
  13   8   1     2701.83     2786.57    175.63 o 
  14   8   1      257.20      277.90    210.38 o 
  15   8   1       49.59      107.83    215.64 o 
  16   8   1      481.49      586.31    276.80 o 
   1   9   1    28697.68    29032.65    266.65 o 
   2   9   1    11964.86    11857.73    119.51 o 
   3   9   1    29140.04    28235.77    196.51 o 
   4   9   1     4390.13     4634.25    130.04 o 
   5   9   1     4327.97     4432.39    124.36 o 
   6   9   1     6044.60     6320.92    132.40 o 
   7   9   1    11669.88    11281.37    140.37 o 
   8   9   1       10.72      250.59    128.48 o 
   9   9   1      253.25      388.99    138.08 o 
  10   9   1     6181.10     6071.31    171.48 o 
  11   9   1     3154.68     3157.95    173.70 o 
  12   9   1      155.50      153.85    176.26 o 
  13   9   1      526.68      675.20    181.10 o 
  14   9   1     5511.60     5502.72    221.09 o 
  15   9   1     3109.79     3320.72    241.95 o 
   0  10   1      426.38     1563.47    370.21 o 
   1  10   1     1229.38     1464.25    106.94 o 
   2  10   1      525.62      584.60    108.29 o 
   3  10   1      844.11     1166.76    114.56 o 
   4  10   1      447.82      863.56    121.77 o 
   5  10   1      254.73      842.86    147.69 o 
   6  10   1       83.84      170.69    119.69 o 
   7  10   1     1306.23     1352.03    137.45 o 
   8  10   1     4008.72     4141.89    162.10 o 
   9  10   1        8.10      250.23    139.74 o 
  10  10   1       30.61       56.05    146.31 o 
  11  10   1     4199.90     4024.70    169.46 o 
  12  10   1      619.07      760.45    170.67 o 
  13  10   1      755.00      953.93    206.07 o 
  14  10   1      146.43      181.94    195.79 o 
  15  10   1      822.97      658.54    252.20 o 
   1  11   1     1467.26     1635.42    113.55 o 
   2  11   1        3.67      152.80    115.56 o 
   3  11   1     3682.61     4111.68    123.49 o 
   4  11   1     1694.39     1793.48    121.34 o 
   5  11   1     1015.75     1174.93    120.99 o 
   6  11   1    10738.77    10739.15    133.30 o 
   7  11   1     3066.89     3156.28    133.06 o 
   8  11   1      166.22      339.79    145.65 o 
   9  11   1        8.25      122.90    138.82 o 
  10  11   1     1282.04     1384.46    160.96 o 
  11  11   1     1416.46     1368.53    169.23 o 
  12  11   1     1054.84      806.72    183.65 o 
  13  11   1      140.28      254.21    201.17 o 
  14  11   1      169.46      298.36    235.57 o 
   0  12   1    10752.68    10883.51    181.86 o 
   1  12   1     3417.54     3627.09    118.47 o 
   2  12   1      769.85      804.31    121.42 o 
   3  12   1     6153.32     6304.65    132.34 o 
   4  12   1     3602.23     3507.94    129.38 o 
   5  12   1     2414.39     2502.51    132.40 o 
   6  12   1      313.66      314.23    135.06 o 
   7  12   1     2846.87     2948.60    141.84 o 
   8  12   1     2302.91     2339.00    148.78 o 
   9  12   1     4313.52     4183.24    159.22 o 
  10  12   1      597.24      685.21    185.96 o 
  11  12   1     2625.97     2523.03    200.96 o 
  12  12   1     2930.88     3202.04    200.23 o 
  13  12   1     2189.05     2142.16    223.99 o 
   1  13   1     3693.28     3810.99    124.01 o 
   2  13   1     3612.56     3787.99    118.53 o 
   3  13   1     3650.24     3858.57    126.89 o 
   4  13   1      699.13      713.65    127.84 o 
   5  13   1     2657.11     2845.51    137.34 o 
   6  13   1     5602.10     5477.23    146.66 o 
   7  13   1     4926.98     4713.98    145.11 o 
   8  13   1      345.79      534.62    155.06 o 
   9  13   1     1283.62     1418.98    173.36 o 
  10  13   1     1723.95     1927.58    180.29 o 
  11  13   1     3520.17     3501.34    192.05 o 
  12  13   1      658.49      733.79    226.87 o 
   0  14   1     1340.58     3136.63    458.49 o 
   1  14   1      297.42      795.97    140.87 o 
   2  14   1     1148.86     1126.79    135.52 o 
   3  14   1       29.94      260.46    128.93 o 
   4  14   1      476.16      949.14    131.93 o 
   5  14   1      855.20     1162.72    141.33 o 
   6  14   1       61.46       44.10    150.70 o 
   7  14   1      316.63      441.22    152.84 o 
   8  14   1      262.58      421.99    163.91 o 
   9  14   1       26.94      218.10    169.19 o 
  10  14   1       16.19       62.17    199.17 o 
  11  14   1      110.26      300.11    215.22 o 
   1  15   1     4611.98     4717.48    156.61 o 
   2  15   1     6005.42     6373.35    145.27 o 
   3  15   1     7054.82     7121.52    142.75 o 
   4  15   1      423.55      543.89    138.19 o 
   5  15   1      150.33      365.73    169.69 o 
   6  15   1      755.11      955.90    152.02 o 
   7  15   1     3064.27     3197.79    179.03 o 
   8  15   1       33.01      160.24    169.62 o 
   9  15   1      319.35      464.96    198.40 o 
  10  15   1     1074.07     1296.72    230.95 o 
   0  16   1     6186.36     6455.53    206.10 o 
   1  16   1     3891.50     3960.93    155.32 o 
   2  16   1      168.60      378.02    160.79 o 
   3  16   1     2080.30     2125.57    153.78 o 
   4  16   1     5134.88     5339.21    209.77 o 
   5  16   1     6882.62     6534.27    180.65 o 
   6  16   1       19.75      152.67    196.49 o 
   7  16   1     1460.05     1463.76    178.47 o 
   8  16   1     1934.50     1908.39    202.81 o 
   1  17   1       29.98      115.90    170.57 o 
   2  17   1       31.93      369.91    155.26 o 
   3  17   1        0.55       98.50    212.12 o 
   4  17   1       31.48      -24.56    194.98 o 
   5  17   1      345.16      460.57    206.19 o 
   6  17   1      629.12      831.73    192.68 o 
   7  17   1        1.85       79.89    599.11 o 
   0  18   1      452.76      334.62    298.50 o 
   1  18   1     1479.11     1602.87    203.26 o 
   2  18   1       55.68      269.74    203.21 o 
   3  18   1       42.76      288.13    189.50 o 
   1   0   2   179056.53   168114.47   1310.29 o 
   2   0   2      851.51     1012.31    242.00 o 
   3   0   2    21367.43    21903.11    320.99 o 
   4   0   2    20746.47    21225.81    263.06 o 
   5   0   2    40544.74    39757.09    411.12 o 
   6   0   2      675.95      395.12    180.56 o 
   7   0   2     9299.95     8692.30    188.93 o 
   8   0   2     3695.48     3349.02    177.97 o 
   9   0   2    36295.14    37058.02    288.70 o 
  10   0   2    14920.60    14828.26    213.03 o 
  11   0   2    41335.83    41468.69    628.83 o 
  12   0   2     1580.11     1436.64    204.25 o 
  13   0   2     8928.71     9214.49    260.09 o 
  14   0   2      422.28      473.97    215.57 o 
  15   0   2      794.82      853.24    270.47 o 
  16   0   2      776.84      829.30    292.40 o 
  17   0   2     5466.50     4994.98    336.49 o 
   1   1   2    30036.01    31247.40    280.77 o 
   2   1   2    23254.90    24820.93    245.94 o 
   3   1   2    15635.32    16197.55    193.81 o 
   4   1   2     9133.62     9069.94    154.98 o 
   5   1   2    18407.97    19107.18    165.21 o 
   6   1   2     4057.80     4538.33    133.03 o 
   7   1   2      873.13      819.61    120.33 o 
   8   1   2      365.44      465.73    119.93 o 
   9   1   2    10881.86    10642.99    141.70 o 
  10   1   2        0.48       43.37    125.67 o 
  11   1   2     2739.53     2878.21    132.97 o 
  12   1   2     1157.77     1039.58    148.88 o 
  13   1   2     1852.24     1917.59    156.19 o 
  14   1   2     2048.49     2076.02    181.44 o 
  15   1   2     3862.78     3690.44    185.47 o 
  16   1   2      141.66      222.71    209.69 o 
  17   1   2        5.27      258.50    240.82 o 
   0   2   2       11.65      117.45    184.61 o 
   1   2   2      361.62      447.69    129.34 o 
   2   2   2     3122.02     3259.84    140.23 o 
   3   2   2     1175.95     1205.79    130.30 o 
   4   2   2    16232.27    16594.18    163.64 o 
   5   2   2     5454.61     5797.21    131.45 o 
   6   2   2    10798.78    10749.77    149.87 o 
   7   2   2      408.05      518.49    121.82 o 
   8   2   2       59.60       49.89    124.77 o 
   9   2   2     7995.85     8363.47    137.56 o 
  10   2   2     2095.05     1928.19    137.65 o 
  11   2   2     3429.39     3548.23    140.80 o 
  12   2   2     2782.89     2660.20    146.63 o 
  13   2   2      425.82      605.98    149.90 o 
  14   2   2       10.31      111.40    173.29 o 
  15   2   2       15.59       46.12    197.77 o 
  16   2   2       52.29       68.42    206.82 o 
  17   2   2      985.46      812.29    237.48 o 
   1   3   2    36903.24    39002.24    236.25 o 
   2   3   2    11807.70    11252.87    155.17 o 
   3   3   2    11141.46    10604.89    153.59 o 
   4   3   2     1742.94     1608.07    116.64 o 
   5   3   2     9516.55     9227.56    134.03 o 
   6   3   2     6334.50     6610.78    131.59 o 
   7   3   2    26121.56    26620.82    259.71 o 
   8   3   2      408.83      504.57    116.11 o 
   9   3   2    12594.19    12723.54    154.54 o 
  10   3   2      296.99      399.51    126.68 o 
  11   3   2     8936.60     9154.85    151.09 o 
  12   3   2      520.30      503.01    148.90 o 
  13   3   2     1947.48     2113.08    166.05 o 
  14   3   2        1.46       63.53    178.13 o 
  15   3   2     8930.58     8729.69    198.86 o 
  16   3   2      130.39      204.88    207.33 o 
  17   3   2     1102.25     1103.05    240.96 o 
   0   4   2    13908.66    15293.74    218.36 o 
   1   4   2     3661.28     4557.61    131.07 o 
   2   4   2     1304.44     1380.67    117.43 o 
   3   4   2     9398.49     8729.34    133.84 o 
   4   4   2     3092.18     3359.76    128.64 o 
   5   4   2    16378.32    16021.05    165.28 o 
   6   4   2     1117.96      893.54    123.04 o 
   7   4   2    21302.75    21478.74    180.56 o 
   8   4   2     3234.51     2844.69    118.86 o 
   9   4   2     7230.80     7231.18    135.74 o 
  10   4   2      408.57      469.43    124.48 o 
  11   4   2      146.06      150.81    149.01 o 
  12   4   2     1856.15     1838.69    144.74 o 
  13   4   2     7192.63     7274.41    171.38 o 
  14   4   2       56.71      116.88    182.78 o 
  15   4   2      967.48     1140.26    213.48 o 
  16   4   2     2347.40     2268.64    216.54 o 
  17   4   2     5351.24     4759.98    311.80 o 
   1   5   2     4461.35     4481.16    114.27 o 
   2   5   2     1684.29     1718.85    112.86 o 
   3   5   2    17141.39    17415.25    147.95 o 
   4   5   2       32.95      140.01    109.67 o 
   5   5   2        0.57      295.02    114.11 o 
   6   5   2      671.84      817.75    108.97 o 
   7   5   2     7868.99     8166.47    127.87 o 
   8   5   2      756.47      725.97    122.39 o 
   9   5   2     2779.25     2623.51    123.06 o 
  10   5   2      390.20      404.89    131.87 o 
  11   5   2     1830.62     1883.55    147.11 o 
  12   5   2      257.47      351.73    154.16 o 
  13   5   2        0.05      107.10    159.26 o 
  14   5   2       69.98      241.62    182.10 o 
  15   5   2       56.70      117.45    178.73 o 
  16   5   2      486.45      442.33    228.28 o 
  17   5   2      509.96      319.56    239.41 o 
   0   6   2     2230.53     2317.07    188.67 o 
   1   6   2    10718.98    10825.45    130.53 o 
   2   6   2     6247.43     6065.62    112.69 o 
   3   6   2      653.04      573.34    110.00 o 
   4   6   2      762.54     1148.93    109.66 o 
   5   6   2     4028.60     4350.65    156.89 o 
   6   6   2       46.52      129.31    121.45 o 
   7   6   2     7204.26     7600.08    138.22 o 
   8   6   2      146.04      416.06    141.44 o 
   9   6   2      276.69      415.71    129.10 o 
  10   6   2     1113.04     1253.69    142.24 o 
  11   6   2     7848.38     7896.63    168.59 o 
  12   6   2      770.80      846.99    175.84 o 
  13   6   2     3935.24     4037.40    167.82 o 
  14   6   2       60.68      188.90    181.11 o 
  15   6   2     1194.64     1257.72    233.40 o 
  16   6   2      874.70      826.19    262.91 o 
   1   7   2    44383.11    44361.43    376.00 o 
   2   7   2       10.47       -5.25    106.83 o 
   3   7   2    44219.30    43658.79    289.00 o 
   4   7   2       57.62       57.18    105.51 o 
   5   7   2    25935.03    25700.53    194.97 o 
   6   7   2     9452.30     9252.71    125.18 o 
   7   7   2    22835.66    22295.95    224.49 o 
   8   7   2      468.24      511.94    129.76 o 
   9   7   2     2531.38     2655.06    139.35 o 
  10   7   2     2481.74     2622.98    151.79 o 
  11   7   2    15849.91    15210.45    193.63 o 
  12   7   2     1221.36     1242.28    149.76 o 
  13   7   2     1019.67     1045.81    158.33 o 
  14   7   2        2.17       52.62    181.27 o 
  15   7   2     3072.45     2787.59    223.50 o 
  16   7   2      307.95      258.80    284.57 o 
   0   8   2     5933.01     7155.33    492.91 o 
   1   8   2    32377.99    33061.49    250.29 o 
   2   8   2     2712.01     2858.01    118.22 o 
   3   8   2     7237.60     7253.82    127.86 o 
   4   8   2      287.20      488.12    115.21 o 
   5   8   2    15199.86    15614.65    143.24 o 
   6   8   2      208.82      298.47    111.38 o 
   7   8   2       28.08       89.87    126.26 o 
   8   8   2       86.00      224.21    126.62 o 
   9   8   2    11387.13    11577.16    171.34 o 
  10   8   2     1362.74     1399.01    133.38 o 
  11   8   2     2440.99     2530.04    161.75 o 
  12   8   2     1497.04     1572.12    170.35 o 
  13   8   2     2248.91     2349.57    188.35 o 
  14   8   2      119.38      242.66    195.76 o 
  15   8   2      523.87      554.78    260.06 o 
  16   8   2      369.49      453.91    269.96 o 
   1   9   2       13.44      910.11    240.52 o 
   2   9   2     6102.52     6403.03    117.03 o 
   3   9   2     5046.32     5952.18    297.27 o 
   4   9   2     3362.38     3278.98    112.38 o 
   5   9   2     1227.23     1387.31    127.87 o 
   6   9   2        0.54      470.09    114.02 o 
   7   9   2     3336.28     3463.26    136.87 o 
   8   9   2      417.65      429.93    124.21 o 
   9   9   2      179.99      171.28    130.52 o 
  10   9   2      175.13      593.86    159.40 o 
  11   9   2      570.64      787.18    181.95 o 
  12   9   2       12.77      132.84    173.05 o 
  13   9   2        1.73      167.34    200.16 o 
  14   9   2        0.03       35.12    201.26 o 
  15   9   2       53.88      213.18    216.42 o 
   0  10   2      461.18     1049.85    235.51 o 
   1  10   2     7432.87     7192.22    116.56 o 
   2  10   2       15.67      163.42    108.42 o 
   3  10   2    12656.29    12556.31    131.15 o 
   4  10   2     1473.91     1401.93    116.43 o 
   5  10   2    16335.55    15937.55    150.20 o 
   6  10   2      522.67      639.90    133.69 o 
   7  10   2     3771.92     3803.51    126.88 o 
   8  10   2     2312.38     2419.95    140.47 o 
   9  10   2    15149.50    14810.68    169.60 o 
  10  10   2        1.47      -39.75    155.08 o 
  11  10   2      107.33      394.68    188.25 o 
  12  10   2     1358.10     1402.18    198.59 o 
  13  10   2     2317.84     2380.11    190.72 o 
  14  10   2       78.68       96.79    203.96 o 
  15  10   2      120.11       66.19    400.06 o 
   1  11   2     4292.93     4256.06    114.94 o 
   2  11   2       66.71      111.57    113.91 o 
   3  11   2    11024.19    11145.99    136.28 o 
   4  11   2     1956.45     1953.57    116.83 o 
   5  11   2     3614.41     3807.41    124.96 o 
   6  11   2      424.99      719.29    124.27 o 
   7  11   2     8166.55     8175.88    143.86 o 
   8  11   2      708.44      770.36    154.52 o 
   9  11   2     3325.28     3463.83    163.86 o 
  10  11   2     1008.60     1211.25    161.63 o 
  11  11   2     2370.91     2328.63    172.25 o 
  12  11   2      151.41      262.55    180.72 o 
  13  11   2     1077.67      969.62    225.56 o 
  14  11   2     1974.99     1780.86    254.56 o 
   0  12   2      445.63     1168.50    196.92 o 
   1  12   2     1129.98     1347.20    126.12 o 
   2  12   2       62.47      181.37    117.50 o 
   3  12   2      379.54      657.12    119.54 o 
   4  12   2      104.38      609.15    126.05 o 
   5  12   2      170.16      364.12    133.26 o 
   6  12   2       76.32      156.46    129.97 o 
   7  12   2      381.71      451.16    130.71 o 
   8  12   2       46.82      500.55    148.76 o 
   9  12   2      292.38      481.56    150.42 o 
  10  12   2      225.40      425.34    172.12 o 
  11  12   2       25.20      141.06    171.90 o 
  12  12   2       11.63      189.76    192.67 o 
  13  12   2      694.30      748.34    236.52 o 
   1  13   2     3122.99     3441.83    121.38 o 
   2  13   2      728.38     1391.85    125.45 o 
   3  13   2     6440.91     6387.18    139.09 o 
   4  13   2      295.97      413.71    129.83 o 
   5  13   2      406.33      574.08    145.95 o 
   6  13   2       28.70      521.43    140.58 o 
   7  13   2     1449.96     1525.52    148.68 o 
   8  13   2     1480.64     1568.16    135.26 o 
   9  13   2     2924.01     2953.08    159.48 o 
  10  13   2     1757.53     1805.35    174.69 o 
  11  13   2     1285.28     1325.71    191.06 o 
  12  13   2        8.52      151.05    243.56 o 
   0  14   2       57.95      303.69    205.56 o 
   1  14   2     9286.42     9501.90    139.73 o 
   2  14   2      130.44      323.91    138.02 o 
   3  14   2     4789.33     4869.73    137.24 o 
   4  14   2     3259.97     3324.85    139.05 o 
   5  14   2     9333.32     9358.03    153.27 o 
   6  14   2       17.16       80.10    159.01 o 
   7  14   2     2450.36     2579.54    151.95 o 
   8  14   2     2301.97     2165.29    149.37 o 
   9  14   2     8089.77     7584.56    185.65 o 
  10  14   2     1114.55     1001.81    207.20 o 
  11  14   2     1606.14     1590.94    221.30 o 
   1  15   2     3886.63     4024.15    147.59 o 
   2  15   2     4247.46     4475.62    146.23 o 
   3  15   2     4845.12     5171.61    148.23 o 
   4  15   2     2362.75     2324.50    143.19 o 
   5  15   2     1221.73     1387.95    155.98 o 
   6  15   2        1.18       72.57    172.69 o 
   7  15   2     1860.61     1972.48    165.14 o 
   8  15   2      567.44      555.73    187.81 o 
   9  15   2      708.39      747.99    190.08 o 
  10  15   2       25.27      153.05    192.75 o 
   0  16   2      885.25     1773.19    245.54 o 
   1  16   2     1811.60     2005.36    147.00 o 
   2  16   2     1519.54     1441.49    162.58 o 
   3  16   2      117.25      230.37    150.34 o 
   4  16   2      600.74      928.69    177.74 o 
   5  16   2      559.33      652.29    161.52 o 
   6  16   2      221.64      298.53    168.20 o 
   7  16   2      277.73      410.54    172.37 o 
   8  16   2        8.85      -25.10    198.67 o 
   1  17   2     2129.39     2154.48    187.65 o 
   2  17   2     1412.64     1391.85    216.89 o 
   3  17   2     5496.68     5445.04    185.76 o 
   4  17   2       43.42       73.46    168.22 o 
   5  17   2     4495.04     4346.00    181.74 o 
   6  17   2     1416.29     1678.01    190.44 o 
   0  18   2      369.56      320.21    310.19 o 
   1  18   2     2525.07     2786.82    201.66 o 
   2  18   2        3.86      194.84    181.32 o 
   3  18   2     2404.04     2455.74    184.08 o 
   4  18   2       29.72      192.61    799.38 o 
   1   1   3    11443.19    11341.33    195.95 o 
   2   1   3    91315.65    94403.17    668.71 o 
   3   1   3     4325.74     4260.40    157.02 o 
   4   1   3    18074.56    18710.58    186.02 o 
   5   1   3     1519.33     1880.00    127.90 o 
   6   1   3    13674.92    12567.89    152.27 o 
   7   1   3     3986.04     4161.53    124.18 o 
   8   1   3     9909.09     9616.71    140.11 o 
   9   1   3     1005.65     1133.75    125.70 o 
  10   1   3     3962.62     4227.78    145.90 o 
  11   1   3     1125.07     1114.88    137.93 o 
  12   1   3     1716.84     1744.37    151.07 o 
  13   1   3      611.96      654.92    175.15 o 
  14   1   3     2208.08     2173.74    182.44 o 
  15   1   3      807.95      780.11    187.08 o 
  16   1   3      373.02      461.07    217.19 o 
  17   1   3        9.66      150.75    234.14 o 
   0   2   3   146027.17   140119.94   1278.95 o 
   1   2   3    17113.87    17045.06    191.89 o 
   2   2   3     6618.39     7028.15    158.13 o 
   3   2   3     8238.24     8460.53    153.18 o 
   4   2   3    73648.50    72079.16    535.27 o 
   5   2   3    25706.79    26615.36    202.76 o 
   6   2   3      648.69      673.09    121.97 o 
   7   2   3      700.03      751.09    114.63 o 
   8   2   3    32468.68    33520.77    333.43 o 
   9   2   3    12790.39    12816.24    147.49 o 
  10   2   3     4690.12     4838.78    137.20 o 
  11   2   3     1468.43     1449.87    135.06 o 
  12   2   3     8757.95     8690.25    156.30 o 
  13   2   3      401.44      433.58    168.09 o 
  14   2   3      385.14      422.06    178.32 o 
  15   2   3        7.23       89.48    198.60 o 
  16   2   3     5089.31     4906.09    208.89 o 
  17   2   3      595.64      611.17    234.05 o 
   1   3   3     2808.09     2918.31    131.03 o 
   2   3   3    46107.65    47482.52    395.75 o 
   3   3   3    41595.93    42721.47    350.89 o 
   4   3   3      323.79      255.52    103.31 o 
   5   3   3       24.51       89.87    122.46 o 
   6   3   3      939.95      997.97    119.01 o 
   7   3   3     1306.23     1286.67    116.99 o 
   8   3   3     3189.18     3054.17    125.73 o 
   9   3   3      992.37      990.73    124.51 o 
  10   3   3     7077.57     6949.37    147.35 o 
  11   3   3      567.92      678.03    143.48 o 
  12   3   3     1223.03     1092.10    156.87 o 
  13   3   3      143.66      147.38    153.14 o 
  14   3   3     8554.57     8640.90    190.85 o 
  15   3   3      416.62      538.17    183.66 o 
  16   3   3      853.04      965.66    219.36 o 
  17   3   3      131.78      191.30    228.90 o 
   0   4   3    67851.69    69225.23    398.91 o 
   1   4   3   110521.91   108949.08    631.00 o 
   2   4   3     1612.78     1698.64    118.16 o 
   3   4   3      301.95      364.75    119.25 o 
   4   4   3     8607.27     8474.81    147.97 o 
   5   4   3     7562.64     7738.88    134.74 o 
   6   4   3     6478.96     6423.20    132.13 o 
   7   4   3     2736.11     2593.63    126.14 o 
   8   4   3       86.54      107.30    122.37 o 
   9   4   3       23.42      148.65    132.50 o 
  10   4   3      126.70      194.71    131.45 o 
  11   4   3     1585.92     1620.14    148.58 o 
  12   4   3     2049.91     2077.16    150.33 o 
  13   4   3       78.43      274.75    170.76 o 
  14   4   3      126.26      239.81    182.61 o 
  15   4   3      179.81      247.55    189.46 o 
  16   4   3     2626.74     2429.56    219.83 o 
  17   4   3       46.79       81.47    234.02 o 
   1   5   3     3175.56     3163.14    122.72 o 
   2   5   3    43439.13    42915.95    382.74 o 
   3   5   3    10708.93    11251.17    136.45 o 
   4   5   3    10999.29    11214.24    138.26 o 
   5   5   3    21759.42    22508.80    197.19 o 
   6   5   3    46528.04    45491.61    501.23 o 
   7   5   3    13228.89    13195.36    152.34 o 
   8   5   3     1393.90     1610.76    123.45 o 
   9   5   3       47.94       81.35    141.49 o 
  10   5   3    25318.37    24983.27    283.94 o 
  11   5   3     2474.73     2613.21    144.66 o 
  12   5   3     2570.95     2510.70    150.42 o 
  13   5   3        0.33        0.91    164.71 o 
  14   5   3     8580.25     8722.76    197.44 o 
  15   5   3       44.10      115.37    189.55 o 
  16   5   3       90.79      152.28    211.07 o 
  17   5   3       61.60       92.93    231.03 o 
   0   6   3    14222.11    14022.08    184.47 o 
   1   6   3      691.60      937.75    111.28 o 
   2   6   3     3482.12     3428.71    106.97 o 
   3   6   3     6105.86     6250.78    118.95 o 
   4   6   3    22017.45    22655.15    184.20 o 
   5   6   3     2457.41     2698.52    116.16 o 
   6   6   3     1101.18     1193.02    122.46 o 
   7   6   3     2148.72     2184.74    132.65 o 
   8   6   3    14833.99    15012.15    152.22 o 
   9   6   3      828.46      784.29    141.62 o 
  10   6   3      196.13      318.06    139.18 o 
  11   6   3     4035.20     4117.67    159.55 o 
  12   6   3    11414.56    11498.80    174.52 o 
  13   6   3      999.69      938.67    164.75 o 
  14   6   3     1778.63     1804.96    203.71 o 
  15   6   3      672.66      563.47    228.10 o 
  16   6   3     4634.27     4272.42    253.32 o 
   1   7   3     3948.95     4444.60    119.44 o 
   2   7   3     6857.40     7197.48    127.51 o 
   3   7   3     5993.88     6075.57    120.38 o 
   4   7   3       54.81      158.36    111.12 o 
   5   7   3     1770.00     1921.16    108.24 o 
   6   7   3     3978.35     4184.23    118.94 o 
   7   7   3      967.89     1387.09    121.58 o 
   8   7   3       57.14       83.67    124.08 o 
   9   7   3     1006.11     1027.43    136.89 o 
  10   7   3      760.74     1120.96    150.54 o 
  11   7   3       53.51      337.11    144.79 o 
  12   7   3      380.50      477.56    161.36 o 
  13   7   3      730.92      756.34    180.16 o 
  14   7   3      210.72      302.45    203.36 o 
  15   7   3      219.73      339.67    207.82 o 
  16   7   3        1.74       44.86    285.76 o 
   0   8   3    38068.28    38634.96    621.81 o 
   1   8   3     4781.83     5135.76    121.89 o 
   2   8   3      274.61      249.92    105.98 o 
   3   8   3     1298.95     1543.45    111.90 o 
   4   8   3    22232.18    21905.21    190.99 o 
   5   8   3       17.77      475.33    113.69 o 
   6   8   3       73.71      101.12    119.24 o 
   7   8   3     1105.79     1046.98    120.22 o 
   8   8   3     7756.61     7607.19    137.39 o 
   9   8   3     6917.92     7147.18    150.72 o 
  10   8   3      816.75      909.80    135.64 o 
  11   8   3     1180.01     1268.00    158.24 o 
  12   8   3     4608.79     4815.84    178.71 o 
  13   8   3      467.28      527.41    187.28 o 
  14   8   3     1665.13     1585.68    210.34 o 
  15   8   3      534.75      475.01    223.33 o 
  16   8   3     1321.47     1157.04    319.93 o 
   1   9   3     1551.96     1410.48     96.11 o 
   2   9   3    20196.46    19703.60    153.47 o 
   3   9   3      477.43      597.16    107.85 o 
   4   9   3        2.22      122.31    116.87 o 
   5   9   3     1290.49     1278.63    115.39 o 
   6   9   3    22981.23    22045.52    150.92 o 
   7   9   3     1972.08     2011.43    133.89 o 
   8   9   3      443.31      529.29    126.23 o 
   9   9   3     4097.88     4084.88    147.37 o 
  10   9   3    15521.64    15537.78    167.65 o 
  11   9   3     2892.90     2983.54    177.91 o 
  12   9   3      223.32      109.90    173.74 o 
  13   9   3     1171.92     1228.24    198.24 o 
  14   9   3     5567.39     5461.09    254.44 o 
  15   9   3     1835.46     1860.87    244.81 o 
   0  10   3    14181.91    14690.36    171.32 o 
   1  10   3     1675.67     2553.66    162.86 o 
   2  10   3       73.27      171.56    107.94 o 
   3  10   3       19.66      409.22    121.74 o 
   4  10   3     1235.50     1816.55    174.92 o 
   5  10   3     2465.86     3012.03    141.22 o 
   6  10   3      189.30      276.46    123.46 o 
   7  10   3       16.28       79.90    139.56 o 
   8  10   3     2984.92     3059.27    142.43 o 
   9  10   3      640.91     1174.58    158.28 o 
  10  10   3     1657.67     1693.64    149.63 o 
  11  10   3        0.63      108.85    151.00 o 
  12  10   3     5764.55     5682.07    204.82 o 
  13  10   3      405.75      599.83    203.33 o 
  14  10   3        3.20       91.58    220.29 o 
  15  10   3        0.89      126.31    503.24 o 
   1  11   3      664.91      801.76    109.02 o 
   2  11   3      906.50     1838.63    234.95 o 
   3  11   3     1416.35     1938.72    125.36 o 
   4  11   3      823.26      926.24    129.25 o 
   5  11   3      525.87      811.95    130.62 o 
   6  11   3     2168.05     2454.84    140.74 o 
   7  11   3       94.11      293.28    138.09 o 
   8  11   3       11.62       54.21    144.65 o 
   9  11   3      912.84     1033.05    167.32 o 
  10  11   3     2045.16     2258.76    166.78 o 
  11  11   3        6.90        3.91    171.36 o 
  12  11   3       29.48       57.40    194.13 o 
  13  11   3       52.80      -48.42    222.38 o 
  14  11   3     1104.43     1184.22    237.45 o 
   0  12   3     2651.07     2867.44    175.64 o 
   1  12   3     2174.20     2218.45    114.25 o 
   2  12   3     1471.54     1433.76    126.07 o 
   3  12   3     1906.97     1969.69    124.68 o 
   4  12   3     9737.71     9910.54    137.83 o 
   5  12   3     2265.35     2244.53    126.55 o 
   6  12   3      201.67      280.71    132.47 o 
   7  12   3      555.78      711.71    141.66 o 
   8  12   3    22883.58    22008.29    196.66 o 
   9  12   3     1699.70     1871.90    163.15 o 
  10  12   3      206.08      329.77    176.34 o 
  11  12   3      130.31      175.27    184.09 o 
  12  12   3     9716.51     9117.12    224.02 o 
  13  12   3      118.35      218.24    237.94 o 
   1  13   3      935.40     1093.19    123.09 o 
   2  13   3    16910.04    17519.46    189.62 o 
   3  13   3     1137.21     1442.52    128.44 o 
   4  13   3      476.51      491.13    121.20 o 
   5  13   3      164.01      346.21    130.82 o 
   6  13   3     9253.92     9038.07    142.56 o 
   7  13   3       14.21      163.76    136.94 o 
   8  13   3      205.17      355.13    149.68 o 
   9  13   3     1029.54     1248.51    159.44 o 
  10  13   3     5006.69     4823.38    190.49 o 
  11  13   3      170.94      310.59    196.36 o 
  12  13   3      578.56      537.55    227.16 o 
   0  14   3       60.94      812.12    210.78 o 
   1  14   3       29.60      429.63    134.84 o 
   2  14   3      364.54      455.97    137.04 o 
   3  14   3       35.13      315.74    132.81 o 
   4  14   3     1822.61     2172.99    145.00 o 
   5  14   3       74.27      363.54    146.49 o 
   6  14   3      263.90      444.23    153.65 o 
   7  14   3      768.38      694.94    149.74 o 
   8  14   3        0.12       93.25    169.47 o 
   9  14   3      592.06      697.23    185.84 o 
  10  14   3      926.94     1046.96    187.16 o 
  11  14   3      129.61      193.29    209.19 o 
   1  15   3      230.57      469.34    135.76 o 
   2  15   3    10729.89    10675.23    148.79 o 
   3  15   3        1.07      221.78    164.35 o 
   4  15   3       25.93       -2.06    142.82 o 
   5  15   3       27.31      124.51    166.11 o 
   6  15   3     4385.20     4534.18    148.41 o 
   7  15   3       20.38      164.84    182.49 o 
   8  15   3     1038.97     1093.09    181.22 o 
   9  15   3      315.77      451.48    193.68 o 
  10  15   3     4542.50     4450.59    231.68 o 
   0  16   3    14570.92    14668.11    228.45 o 
   1  16   3      669.60      859.40    158.17 o 
   2  16   3       54.65      161.87    171.85 o 
   3  16   3      426.97      476.15    150.19 o 
   4  16   3    10993.15    11089.50    189.93 o 
   5  16   3      156.38      244.24    167.47 o 
   6  16   3      683.32      795.07    181.04 o 
   7  16   3      606.79      565.02    188.27 o 
   8  16   3     3980.21     3911.94    232.03 o 
   1  17   3      597.01      746.48    179.86 o 
   2  17   3      896.51      963.07    174.33 o 
   3  17   3      573.57      764.97    158.34 o 
   4  17   3      104.36      103.44    185.53 o 
   5  17   3      123.16      164.17    189.92 o 
   6  17   3      104.19      267.97    195.94 o 
   0  18   3     2419.94     2656.13    254.64 o 
   1  18   3       93.98      244.21    176.47 o 
   2  18   3      449.85      473.11    207.44 o 
   3  18   3       41.32      250.26    202.48 o 
   0   0   4   206041.28   188621.67   2352.69 o 
   1   0   4    13853.00    14722.74    267.87 o 
   2   0   4    42300.13    43042.27    358.02 o 
   3   0   4     1870.04     1852.83    199.61 o 
   4   0   4    80577.02    79887.52    667.22 o 
   5   0   4    15407.73    15479.95    223.88 o 
   6   0   4     5503.74     6188.88    199.99 o 
   7   0   4     5276.70     5204.45    197.62 o 
   8   0   4    43289.75    43211.94    611.34 o 
   9   0   4    11362.71    11765.17    222.24 o 
  10   0   4        6.41       58.31    178.33 o 
  11   0   4     5162.35     5046.59    230.59 o 
  12   0   4    22935.13    23198.15    378.87 o 
  13   0   4     5996.37     6382.18    249.14 o 
  14   0   4     1484.13     1438.44    271.95 o 
  15   0   4      212.66      216.24    234.47 o 
  16   0   4    11975.91    11394.66    281.04 o 
  17   0   4     1817.13     1609.46    312.13 o 
   1   1   4    23093.94    22852.68    213.66 o 
   2   1   4    58606.40    59735.17    318.23 o 
   3   1   4      218.91      254.85    141.77 o 
   4   1   4    16324.48    16434.05    173.16 o 
   5   1   4     6345.60     6082.81    142.20 o 
   6   1   4     6458.44     6282.65    136.78 o 
   7   1   4     2701.31     2433.44    122.72 o 
   8   1   4      117.37      112.70    121.37 o 
   9   1   4     3512.66     3451.07    147.41 o 
  10   1   4    12986.00    12845.41    165.88 o 
  11   1   4     3226.79     3455.56    160.50 o 
  12   1   4      570.99      583.90    144.17 o 
  13   1   4     1618.11     1428.05    153.54 o 
  14   1   4     5841.17     5657.56    172.54 o 
  15   1   4     1261.82     1231.45    184.03 o 
  16   1   4      510.05      549.05    207.85 o 
  17   1   4        4.21      199.71    241.84 o 
   0   2   4    24194.24    24689.65    295.98 o 
   1   2   4    26771.57    26883.08    199.72 o 
   2   2   4     9304.18     9333.91    159.13 o 
   3   2   4    12701.60    12668.10    155.52 o 
   4   2   4     2471.12     2814.83    128.16 o 
   5   2   4     1999.79     2417.03    122.86 o 
   6   2   4     1088.91     1220.84    111.32 o 
   7   2   4     8895.23     9187.88    145.63 o 
   8   2   4     1146.47     1266.31    126.33 o 
   9   2   4     6761.29     6906.30    155.75 o 
  10   2   4      612.28      626.51    136.14 o 
  11   2   4     1638.34     1521.70    156.91 o 
  12   2   4     4260.85     4402.14    152.87 o 
  13   2   4        1.26       10.60    157.58 o 
  14   2   4      174.72      221.25    185.75 o 
  15   2   4      145.02      169.77    203.82 o 
  16   2   4     2042.58     1838.98    204.78 o 
  17   2   4        3.41       89.83    238.72 o 
   1   3   4    12460.17    12259.84    152.07 o 
   2   3   4    91360.53    88249.77    474.32 o 
   3   3   4      438.03      573.53    117.09 o 
   4   3   4       85.17      741.05    178.73 o 
   5   3   4     9353.98     9807.04    136.83 o 
   6   3   4    31786.41    31693.08    334.90 o 
   7   3   4     5338.14     5507.94    124.34 o 
   8   3   4     4106.86     4124.18    141.56 o 
   9   3   4    15402.61    15521.29    165.41 o 
  10   3   4     4542.84     4731.58    141.74 o 
  11   3   4     7968.40     7803.10    147.97 o 
  12   3   4     4691.33     4625.05    161.27 o 
  13   3   4     5409.45     5391.91    165.75 o 
  14   3   4     7026.79     6937.73    181.83 o 
  15   3   4     4085.05     4042.92    196.56 o 
  16   3   4     1981.07     1782.73    217.10 o 
  17   3   4      283.88      391.24    227.99 o 
   0   4   4     9230.12     8411.08    181.53 o 
   1   4   4    11290.42    11374.99    170.25 o 
   2   4   4     6501.44     6674.14    127.70 o 
   3   4   4    17921.94    18215.96    156.02 o 
   4   4   4    55626.60    55701.86    455.85 o 
   5   4   4     4682.69     4850.07    134.33 o 
   6   4   4     3729.20     3914.62    128.21 o 
   7   4   4     8296.83     8593.05    135.47 o 
   8   4   4    21720.63    21208.00    178.97 o 
   9   4   4     1908.16     1773.16    129.25 o 
  10   4   4     8611.29     8644.56    153.30 o 
  11   4   4     1992.63     2044.33    145.38 o 
  12   4   4     5540.96     5405.94    158.56 o 
  13   4   4     4553.44     4608.17    165.94 o 
  14   4   4     1700.67     1748.89    178.30 o 
  15   4   4     1550.34     1495.82    213.18 o 
  16   4   4     2607.92     2513.44    220.22 o 
  17   4   4     2984.67     2580.49    253.80 o 
   1   5   4     2264.54     2066.38    112.01 o 
   2   5   4      160.41      301.39    114.16 o 
   3   5   4    10327.38     9843.18    127.62 o 
   4   5   4       39.23      151.68    111.10 o 
   5   5   4      869.39     1312.06    115.30 o 
   6   5   4     3081.86     3675.55    125.66 o 
   7   5   4    11637.15    11399.73    166.47 o 
   8   5   4      429.72      491.94    123.69 o 
   9   5   4     3013.80     2791.66    130.05 o 
  10   5   4      254.42      559.81    137.00 o 
  11   5   4      128.38      212.84    152.13 o 
  12   5   4      422.43      371.90    154.42 o 
  13   5   4     2347.71     2379.97    184.38 o 
  14   5   4      893.42      945.51    195.26 o 
  15   5   4      603.00      600.13    214.46 o 
  16   5   4       11.69      156.41    226.48 o 
  17   5   4      519.14      546.30    251.72 o 
   0   6   4    73996.33    73247.54    509.45 o 
   1   6   4     1130.30     1124.85    109.56 o 
   2   6   4     3849.59     3934.62    126.34 o 
   3   6   4     2993.06     2864.32    113.84 o 
   4   6   4    21317.85    21473.12    147.21 o 
   5   6   4       84.12      209.85    115.86 o 
   6   6   4      607.29      738.91    127.65 o 
   7   6   4     5913.47     5899.91    137.30 o 
   8   6   4     2490.66     2644.15    136.63 o 
   9   6   4     2655.44     2673.46    143.28 o 
  10   6   4      703.35      749.73    138.12 o 
  11   6   4     1475.05     1470.48    161.30 o 
  12   6   4     7109.77     7270.64    174.41 o 
  13   6   4     3519.65     3560.24    177.09 o 
  14   6   4      912.91     1030.76    180.93 o 
  15   6   4      332.79      452.34    224.28 o 
  16   6   4     1428.84     1504.01    261.91 o 
   1   7   4    42025.39    41031.33    325.53 o 
   2   7   4    24947.18    25350.35    145.53 o 
   3   7   4    31975.69    30095.37    172.34 o 
   4   7   4     3799.45     3755.39    117.20 o 
   5   7   4      385.13      462.48    111.74 o 
   6   7   4    39761.69    39181.72    419.44 o 
   7   7   4     6670.79     6543.39    133.37 o 
   8   7   4      114.56      186.85    117.88 o 
   9   7   4       52.69       72.93    138.18 o 
  10   7   4    24151.16    24025.12    310.24 o 
  11   7   4     2866.76     2822.67    162.48 o 
  12   7   4     1110.13     1077.82    154.80 o 
  13   7   4      162.99      284.32    180.14 o 
  14   7   4     9082.13     8955.54    203.82 o 
  15   7   4     1264.21     1427.43    218.99 o 
  16   7   4        2.55      183.29    219.86 o 
   0   8   4    65258.00    67710.10    527.83 o 
   1   8   4    10961.93    11152.37    122.20 o 
   2   8   4      168.19      267.69    106.84 o 
   3   8   4     5737.36     5764.65    112.62 o 
   4   8   4     6629.41     6399.46    171.79 o 
   5   8   4     6322.13     6495.18    125.18 o 
   6   8   4      243.03      208.52    109.52 o 
   7   8   4       12.86      138.74    126.83 o 
   8   8   4     1892.16     2000.54    137.59 o 
   9   8   4     6000.42     5922.98    139.85 o 
  10   8   4      865.57      948.45    143.17 o 
  11   8   4      120.35      321.44    153.59 o 
  12   8   4     5495.49     5549.08    187.52 o 
  13   8   4      216.71      235.87    171.08 o 
  14   8   4       10.02      250.74    191.99 o 
  15   8   4      385.37      413.63    223.24 o 
  16   8   4     1879.82     1564.42    254.91 o 
   1   9   4      954.20     1265.93    122.56 o 
   2   9   4      320.80     1032.78    229.39 o 
   3   9   4      582.97      774.52    117.98 o 
   4   9   4      408.08      479.86    110.15 o 
   5   9   4      354.49      475.04    117.59 o 
   6   9   4      431.81     1094.84    200.43 o 
   7   9   4     4221.23     4141.04    138.46 o 
   8   9   4      635.54      736.81    123.15 o 
   9   9   4      425.60      520.64    139.56 o 
  10   9   4        7.00      513.64    170.58 o 
  11   9   4      312.91      452.56    172.29 o 
  12   9   4      138.44      233.46    182.19 o 
  13   9   4      879.42      985.31    188.43 o 
  14   9   4     1182.89     1467.31    234.65 o 
  15   9   4       24.24      258.70    252.58 o 
   0  10   4     6381.44     6437.49    165.10 o 
   1  10   4    21417.29    21191.07    170.40 o 
   2  10   4      685.42      706.70    125.08 o 
   3  10   4     3328.98     3541.45    120.53 o 
   4  10   4    17368.22    17009.61    158.54 o 
   5  10   4     5512.03     5348.12    116.45 o 
   6  10   4      979.58     1130.40    124.91 o 
   7  10   4        2.35       37.74    134.85 o 
   8  10   4    13874.59    13636.34    167.86 o 
   9  10   4      929.29     1145.65    154.18 o 
  10  10   4     2092.47     2094.94    166.62 o 
  11  10   4      778.36      740.10    158.65 o 
  12  10   4     1568.04     1625.30    160.26 o 
  13  10   4     1408.36     1495.66    190.46 o 
  14  10   4      754.00      731.66    232.53 o 
   1  11   4     1945.32     2029.19    111.78 o 
   2  11   4    19495.91    19105.20    181.58 o 
   3  11   4      387.67      512.24    119.14 o 
   4  11   4     2061.09     1984.22    130.02 o 
   5  11   4     4435.86     4553.51    136.13 o 
   6  11   4    11539.97    11649.29    150.91 o 
   7  11   4     3133.23     3106.01    137.15 o 
   8  11   4      677.92      736.65    148.85 o 
   9  11   4     1183.16     1219.90    150.17 o 
  10  11   4     3742.79     3743.40    192.09 o 
  11  11   4     1519.44     1665.07    191.07 o 
  12  11   4     1056.16     1184.79    189.09 o 
  13  11   4     1221.46     1114.11    222.04 o 
  14  11   4     1873.92     1815.61    289.40 o 
   0  12   4     1871.03     2480.55    190.75 o 
   1  12   4        4.65     1299.95    275.14 o 
   2  12   4      123.80      100.67    116.34 o 
   3  12   4      373.23      632.45    118.39 o 
   4  12   4      522.09      887.06    127.90 o 
   5  12   4      819.94     1601.95    190.57 o 
   6  12   4       25.45      168.48    140.56 o 
   7  12   4     1783.82     1867.82    153.42 o 
   8  12   4      874.73     1554.71    196.45 o 
   9  12   4      131.73      243.47    180.97 o 
  10  12   4        1.10      101.93    177.17 o 
  11  12   4       32.17      166.35    225.52 o 
  12  12   4      558.60      580.19    218.00 o 
  13  12   4        7.91      143.98    205.28 o 
   1  13   4     1120.51     1322.82    117.89 o 
   2  13   4    13054.59    13453.76    158.66 o 
   3  13   4      238.87      385.25    137.61 o 
   4  13   4      760.92      923.06    133.01 o 
   5  13   4      666.92      946.90    144.08 o 
   6  13   4     2865.31     3081.73    149.98 o 
   7  13   4      559.79      804.33    152.01 o 
   8  13   4      379.80      422.92    158.79 o 
   9  13   4        1.16      200.75    170.63 o 
  10  13   4     2244.11     2467.46    191.41 o 
  11  13   4     1538.47     1487.03    180.75 o 
  12  13   4       91.99      215.11    214.30 o 
   0  14   4    10748.37    10528.17    218.73 o 
   1  14   4     3799.87     3688.86    129.85 o 
   2  14   4        8.16      120.37    141.84 o 
   3  14   4     1588.33     1725.25    143.83 o 
   4  14   4     7453.05     7631.21    150.07 o 
   5  14   4     5311.15     5147.32    150.86 o 
   6  14   4      181.08      338.16    144.48 o 
   7  14   4      436.22      517.08    164.22 o 
   8  14   4     7444.27     7054.83    176.79 o 
   9  14   4     2509.88     2300.16    174.90 o 
  10  14   4      117.66       82.05    216.08 o 
  11  14   4        8.99       17.21    206.83 o 
   1  15   4     1195.34     1318.31    146.71 o 
   2  15   4     4382.87     4514.35    158.28 o 
   3  15   4      725.51      864.41    159.39 o 
   4  15   4      389.72      603.47    159.45 o 
   5  15   4     1424.41     1710.03    158.26 o 
   6  15   4     1016.61     1119.33    163.22 o 
   7  15   4     1841.14     1839.78    170.08 o 
   8  15   4      265.11      390.64    181.31 o 
   9  15   4      607.62      663.43    180.70 o 
  10  15   4     2209.23     2219.25    212.25 o 
   0  16   4        0.90      361.39    212.40 o 
   1  16   4      424.25      573.28    148.18 o 
   2  16   4      120.86      158.59    186.47 o 
   3  16   4      324.38      478.79    162.93 o 
   4  16   4       43.72      161.44    160.95 o 
   5  16   4     1278.55     1274.65    169.81 o 
   6  16   4      386.29      480.52    170.26 o 
   7  16   4       15.17      432.98    203.39 o 
   8  16   4       49.11      138.34    211.29 o 
   1  17   4     2731.21     2716.91    180.38 o 
   2  17   4     1587.60     1737.36    155.14 o 
   3  17   4     1947.53     1792.81    191.05 o 
   4  17   4      218.91      443.04    218.55 o 
   5  17   4       35.56      146.34    209.65 o 
   6  17   4     4454.08     4387.99    193.27 o 
   0  18   4     5372.00     5690.53    330.64 o 
   1  18   4       48.71      127.76    196.81 o 
   2  18   4       24.37       13.16    177.81 o 
   3  18   4      704.54      870.61    180.76 o 
   1   1   5     2313.34     2093.93    140.77 o 
   2   1   5    52086.81    52272.11    252.93 o 
   3   1   5    16980.71    16791.95    176.59 o 
   4   1   5    25082.55    25361.10    187.55 o 
   5   1   5    15083.02    14495.28    158.79 o 
   6   1   5    15058.64    17283.39    164.78 o 
   7   1   5    11632.84    11112.91    139.17 o 
   8   1   5     9114.34     9254.77    149.63 o 
   9   1   5    11534.60    11709.14    153.94 o 
  10   1   5     4348.15     4273.34    137.47 o 
  11   1   5     5133.64     5177.06    157.95 o 
  12   1   5     1602.86     1607.34    154.01 o 
  13   1   5      194.94      290.85    171.75 o 
  14   1   5     3873.94     3933.11    180.40 o 
  15   1   5     7343.77     6977.49    206.10 o 
  16   1   5      907.52      856.45    211.96 o 
  17   1   5      284.80      408.30    240.24 o 
   0   2   5     1627.58     1629.60    195.56 o 
   1   2   5    41382.51    41389.32    223.56 o 
   2   2   5     7630.68     7847.47    143.11 o 
   3   2   5    19408.58    19118.90    176.65 o 
   4   2   5      303.97      368.70    121.14 o 
   5   2   5    64155.55    64308.96    295.79 o 
   6   2   5      744.49      822.17    130.46 o 
   7   2   5    17541.47    18367.71    159.49 o 
   8   2   5     1666.61     1765.54    133.82 o 
   9   2   5    15593.16    15815.02    199.68 o 
  10   2   5      177.90      278.57    142.11 o 
  11   2   5     4533.93     4651.86    157.82 o 
  12   2   5      362.31      429.96    151.15 o 
  13   2   5    12009.82    12163.93    186.73 o 
  14   2   5      175.83      196.10    165.22 o 
  15   2   5     1158.00     1306.41    203.46 o 
  16   2   5      108.94      110.98    207.41 o 
  17   2   5     7129.92     6419.82    245.19 o 
   1   3   5    10969.49    11441.83    144.36 o 
   2   3   5    25580.23    25498.08    179.61 o 
   3   3   5    12362.48    12598.88    147.62 o 
   4   3   5    32458.14    33899.45    353.00 o 
   5   3   5    13629.21    13706.79    155.32 o 
   6   3   5     1942.91     2372.85    123.11 o 
   7   3   5    15792.89    15689.33    202.82 o 
   8   3   5     2764.67     2684.97    134.67 o 
   9   3   5     1173.30     1384.01    129.78 o 
  10   3   5     2956.96     2829.24    136.26 o 
  11   3   5     8392.44     8562.19    155.41 o 
  12   3   5     1966.01     1960.62    158.13 o 
  13   3   5      185.15      279.87    157.98 o 
  14   3   5      173.94      317.29    174.79 o 
  15   3   5      276.93      471.56    194.21 o 
  16   3   5      205.56      277.38    205.43 o 
  17   3   5      191.35      291.13    257.47 o 
   0   4   5    47559.25    48599.89    295.68 o 
   1   4   5       91.26      101.77    111.74 o 
   2   4   5     4598.35     5003.46    123.78 o 
   3   4   5    10853.68    10687.20    135.42 o 
   4   4   5       31.14      745.74    178.85 o 
   5   4   5    10220.28    10195.83    132.54 o 
   6   4   5       33.25       72.58    116.04 o 
   7   4   5     9065.23     9583.83    142.37 o 
   8   4   5      703.92      908.25    124.07 o 
   9   4   5    17929.51    18135.59    172.68 o 
  10   4   5     5083.61     4735.77    136.63 o 
  11   4   5       21.00      128.78    157.38 o 
  12   4   5     1553.41     1587.43    164.99 o 
  13   4   5     1716.19     1782.88    169.89 o 
  14   4   5      268.79      451.82    182.52 o 
  15   4   5        7.28      101.06    204.82 o 
  16   4   5      225.43      294.35    223.48 o 
  17   4   5      319.56      323.03    244.55 o 
   1   5   5    41346.36    40580.73    234.07 o 
   2   5   5      805.31      773.86    109.37 o 
   3   5   5    69707.11    69150.91    579.65 o 
   4   5   5     1503.68     1435.61    116.62 o 
   5   5   5     7237.88     7634.26    134.35 o 
   6   5   5     9029.90     8921.29    129.01 o 
   7   5   5    33947.34    34297.11    430.59 o 
   8   5   5        0.82       13.32    125.94 o 
   9   5   5     5616.77     5773.91    141.07 o 
  10   5   5     1438.60     1476.96    142.38 o 
  11   5   5    18621.10    18526.98    226.04 o 
  12   5   5     2938.35     2924.98    167.15 o 
  13   5   5     7104.22     7216.25    190.57 o 
  14   5   5      145.36      252.46    206.40 o 
  15   5   5     8212.45     8146.33    245.63 o 
  16   5   5        6.86        0.59    209.51 o 
  17   5   5      237.47      220.33    258.46 o 
   0   6   5     5091.36     5404.01    196.81 o 
   1   6   5    14359.16    14093.98    130.61 o 
   2   6   5        0.34       66.85    101.77 o 
   3   6   5     4822.38     4568.56    118.15 o 
   4   6   5      530.64      566.15    107.54 o 
   5   6   5    11833.84    11546.02    188.24 o 
   6   6   5      154.11      140.85    119.21 o 
   7   6   5     9036.84     9100.40    139.79 o 
   8   6   5     2701.47     2708.00    139.48 o 
   9   6   5     5605.94     5771.34    136.48 o 
  10   6   5      229.43      265.24    143.68 o 
  11   6   5     1719.83     1654.23    154.60 o 
  12   6   5        9.24      164.95    164.12 o 
  13   6   5     9034.68     9263.19    194.40 o 
  14   6   5      131.48      223.91    197.36 o 
  15   6   5     1580.98     1690.74    201.83 o 
  16   6   5        3.75      344.12    247.62 o 
   1   7   5      957.71     1915.28    333.49 o 
   2   7   5     2846.09     3255.28    125.69 o 
   3   7   5     4044.36     4399.17    192.02 o 
   4   7   5      389.67      396.29    126.13 o 
   5   7   5        7.26       96.94    110.87 o 
   6   7   5       38.41     1953.91    534.68 o 
   7   7   5      840.61     1014.01    129.33 o 
   8   7   5      451.75      456.18    121.58 o 
   9   7   5      805.20     1056.95    150.70 o 
  10   7   5        1.49      441.18    143.14 o 
  11   7   5      367.61      561.98    166.59 o 
  12   7   5     1013.47      963.49    168.23 o 
  13   7   5       18.98      136.90    171.26 o 
  14   7   5      380.69      623.43    184.40 o 
  15   7   5       28.99      145.27    236.72 o 
  16   7   5        4.01       27.00    247.68 o 
   0   8   5    12826.04    13341.66    191.12 o 
   1   8   5     9597.46     9056.79    130.77 o 
   2   8   5     5849.37     6085.10    120.31 o 
   3   8   5     4539.69     4087.92    113.84 o 
   4   8   5     1424.21     1469.21    109.27 o 
   5   8   5    15755.24    16018.55    139.46 o 
   6   8   5     1355.12     1405.28    125.28 o 
   7   8   5     9036.95     8744.25    136.91 o 
   8   8   5      136.71      233.42    134.06 o 
   9   8   5     3020.82     3043.30    155.56 o 
  10   8   5      716.39      798.17    153.96 o 
  11   8   5     1527.08     1577.39    149.96 o 
  12   8   5      202.69      278.56    178.56 o 
  13   8   5     6644.96     6538.62    200.70 o 
  14   8   5      270.71      337.97    202.09 o 
  15   8   5     1066.40     1067.16    226.17 o 
  16   8   5      220.74      152.69    903.17 o 
   1   9   5    20754.85    20344.35    143.12 o 
   2   9   5     1440.72     1417.15    115.37 o 
   3   9   5    13784.12    13692.50    162.25 o 
   4   9   5      970.98     1043.34    110.86 o 
   5   9   5     5841.77     5643.05    119.30 o 
   6   9   5      112.03      198.92    119.73 o 
   7   9   5     4556.37     4602.23    133.02 o 
   8   9   5     2196.37     2176.84    132.08 o 
   9   9   5     3097.15     3254.69    152.81 o 
  10   9   5        0.67      106.42    155.83 o 
  11   9   5     5630.66     5668.40    170.37 o 
  12   9   5       93.64      187.32    187.92 o 
  13   9   5     1183.88     1210.48    187.21 o 
  14   9   5       33.68      172.63    213.01 o 
  15   9   5     5838.76     5533.85    228.60 o 
   0  10   5     2305.95     2275.18    159.32 o 
   1  10   5     1825.17     2601.51    222.28 o 
   2  10   5     2415.69     2297.36    114.06 o 
   3  10   5    10354.65    10184.84    135.13 o 
   4  10   5     1318.78     1918.96    139.87 o 
   5  10   5     1276.40     1482.76    120.04 o 
   6  10   5     6350.98     6435.48    136.70 o 
   7  10   5      704.88      641.22    144.62 o 
   8  10   5       78.49      470.29    153.37 o 
   9  10   5     7161.69     6824.88    150.47 o 
  10  10   5     1413.03     1449.48    159.78 o 
  11  10   5       86.53      276.63    177.82 o 
  12  10   5      570.88      537.14    187.08 o 
  13  10   5      704.88      770.18    202.49 o 
  14  10   5      445.90      538.14    201.38 o 
   1  11   5      212.42      497.32    109.79 o 
   2  11   5     6097.44     6306.86    173.99 o 
   3  11   5       87.88      256.87    121.99 o 
   4  11   5      559.40      616.13    128.85 o 
   5  11   5     4471.41     4416.60    131.24 o 
   6  11   5        1.51      596.95    133.15 o 
   7  11   5     3845.53     4155.87    146.83 o 
   8  11   5       55.95       79.66    149.41 o 
   9  11   5      185.31      274.47    150.31 o 
  10  11   5      358.86      450.55    168.17 o 
  11  11   5     1677.46     1682.69    162.98 o 
  12  11   5       79.66       57.11    186.29 o 
  13  11   5      103.46      179.65    218.51 o 
  14  11   5        0.00      145.54    264.22 o 
   0  12   5     9051.64     8928.55    206.83 o 
   1  12   5    23054.33    23396.86    189.12 o 
   2  12   5       95.69       89.65    116.61 o 
   3  12   5     6554.84     6514.04    130.94 o 
   4  12   5     1880.27     1991.34    135.43 o 
   5  12   5    15997.89    15693.87    163.61 o 
   6  12   5     2464.94     2351.06    150.67 o 
   7  12   5     3113.59     3133.06    155.90 o 
   8  12   5        0.36      -14.74    154.76 o 
   9  12   5     4860.02     4782.62    163.68 o 
  10  12   5      957.88      967.96    169.17 o 
  11  12   5     2162.83     2360.44    216.30 o 
  12  12   5      811.41      864.51    203.69 o 
  13  12   5     6284.98     6250.65    227.03 o 
   1  13   5     1268.31     1667.74    126.14 o 
   2  13   5      120.14      730.13    129.38 o 
   3  13   5     5582.04     5605.86    130.57 o 
   4  13   5        5.04       21.88    123.04 o 
   5  13   5     8063.33     8131.53    144.77 o 
   6  13   5      364.70      502.59    141.55 o 
   7  13   5     9375.13     9234.03    167.23 o 
   8  13   5      723.65      831.89    160.54 o 
   9  13   5     3366.42     3330.65    202.08 o 
  10  13   5       80.47      106.35    173.95 o 
  11  13   5     4262.45     4211.80    236.11 o 
  12  13   5       99.14      124.05    227.34 o 
   0  14   5     1505.33     2174.57    210.35 o 
   1  14   5      434.18      809.70    132.70 o 
   2  14   5       71.95      188.22    147.10 o 
   3  14   5      742.95      924.04    133.39 o 
   4  14   5      149.84      487.71    146.44 o 
   5  14   5       23.13      203.29    145.73 o 
   6  14   5     1641.65     1769.84    156.81 o 
   7  14   5      122.75      145.16    173.79 o 
   8  14   5        0.68      279.95    162.08 o 
   9  14   5      671.44      711.19    174.13 o 
  10  14   5      954.43      975.17    198.88 o 
  11  14   5       27.36      179.98    180.57 o 
   1  15   5     4601.08     4542.89    152.18 o 
   2  15   5        4.94      124.05    179.96 o 
   3  15   5     4143.15     4189.69    163.86 o 
   4  15   5       52.21      207.14    138.99 o 
   5  15   5     2526.04     2780.01    171.80 o 
   6  15   5        0.28      163.95    148.19 o 
   7  15   5     4365.34     4230.76    179.63 o 
   8  15   5      197.33      321.75    194.36 o 
   9  15   5     1091.45     1465.31    225.06 o 
  10  15   5        0.60      -67.43    205.44 o 
   0  16   5      167.74      319.84    248.03 o 
   1  16   5     2770.30     2762.71    161.24 o 
   2  16   5        4.43       65.24    164.64 o 
   3  16   5     2059.87     2351.79    184.30 o 
   4  16   5        3.55      158.67    194.62 o 
   5  16   5     3191.31     3334.74    174.38 o 
   6  16   5      660.04      770.62    197.54 o 
   7  16   5     2411.92     2427.60    179.77 o 
   8  16   5       96.38      149.24    202.65 o 
   1  17   5     1279.85     1279.08    188.65 o 
   2  17   5        2.98       72.47    174.30 o 
   3  17   5      338.59      328.00    163.96 o 
   4  17   5       70.00      101.77    183.15 o 
   5  17   5      368.82      367.63    189.05 o 
   6  17   5      174.13      339.02    204.46 o 
   0  18   5      267.74      250.83    248.91 o 
   1  18   5       11.24      141.90    197.76 o 
   2  18   5       35.36        5.46    175.66 o 
   3  18   5      281.84      264.43    255.79 o 
   0   0   6    37096.65    38090.14    461.38 o 
   1   0   6    23610.03    23600.50    292.37 o 
   2   0   6     3336.80     3761.24    204.92 o 
   3   0   6        5.65      -21.38    183.09 o 
   4   0   6    59880.78    60087.89    516.99 o 
   5   0   6    25018.14    25547.84    252.34 o 
   6   0   6     3064.96     2953.21    194.52 o 
   7   0   6     1194.06     1269.78    175.98 o 
   8   0   6     5681.40     5437.34    192.85 o 
   9   0   6     5924.77     6062.11    214.29 o 
  10   0   6     2029.37     2236.55    180.90 o 
  11   0   6    20740.15    20526.84    246.56 o 
  12   0   6     1941.91     2062.11    241.92 o 
  13   0   6      799.86      909.20    250.46 o 
  14   0   6      666.30      631.88    250.95 o 
  15   0   6     6269.48     6679.37    284.35 o 
  16   0   6     4166.15     3858.69    296.55 o 
  17   0   6     2335.30     2103.69    321.08 o 
   1   1   6     8631.07     8721.69    155.37 o 
   2   1   6     5655.79     5520.43    140.79 o 
   3   1   6      321.84      201.52    121.17 o 
   4   1   6     5331.82     5791.58    146.27 o 
   5   1   6     7843.37     7532.64    142.58 o 
   6   1   6     3820.80     2890.72    127.49 o 
   7   1   6    17615.88    17579.64    164.80 o 
   8   1   6     1088.58     1043.21    133.91 o 
   9   1   6     1623.29     1510.73    136.50 o 
  10   1   6    10176.44     9777.27    146.44 o 
  11   1   6     8385.97     8053.44    164.80 o 
  12   1   6      431.60      496.58    159.19 o 
  13   1   6        7.87       97.36    172.26 o 
  14   1   6     1583.97     1680.58    177.22 o 
  15   1   6        1.60      -78.42    188.58 o 
  16   1   6      176.70      268.96    216.59 o 
  17   1   6      326.68      354.79    250.19 o 
   0   2   6     1217.27      976.01    171.59 o 
   1   2   6    10587.25    11372.47    152.85 o 
   2   2   6      973.29      915.38    124.41 o 
   3   2   6     2981.55     3061.96    133.46 o 
   4   2   6     7814.04     7815.14    149.27 o 
   5   2   6      407.54      929.91    166.70 o 
   6   2   6       68.91      146.89    123.47 o 
   7   2   6     6853.25     6747.74    142.87 o 
   8   2   6     1737.95     1645.10    137.17 o 
   9   2   6      180.27      253.55    136.30 o 
  10   2   6     3205.37     3306.52    128.86 o 
  11   2   6      230.93      330.30    148.16 o 
  12   2   6      509.57      576.50    152.33 o 
  13   2   6     1203.65     1143.03    155.83 o 
  14   2   6       21.36      117.82    171.81 o 
  15   2   6       91.13      230.32    210.76 o 
  16   2   6       94.52      205.33    220.67 o 
  17   2   6      121.98      183.54    239.31 o 
   1   3   6    34306.59    33561.34    204.32 o 
   2   3   6    49165.82    47885.87    393.04 o 
   3   3   6    54326.95    53324.55    376.77 o 
   4   3   6     2373.36     2607.21    130.22 o 
   5   3   6     1227.13     1494.96    123.46 o 
   6   3   6    24659.25    24771.75    257.64 o 
   7   3   6    20453.36    20250.36    192.03 o 
   8   3   6     2025.24     1990.18    128.81 o 
   9   3   6        3.97      112.95    134.86 o 
  10   3   6     5788.84     5669.74    153.29 o 
  11   3   6      754.62      825.50    157.71 o 
  12   3   6      401.45      362.05    153.92 o 
  13   3   6      593.79      784.38    168.18 o 
  14   3   6     3233.46     3255.38    181.90 o 
  15   3   6      848.08      896.92    194.50 o 
  16   3   6      243.52      367.43    220.80 o 
  17   3   6        0.63      261.76    252.19 o 
   0   4   6     5012.46     4482.91    170.30 o 
   1   4   6    29920.43    29713.14    195.98 o 
   2   4   6     7920.58     8363.10    122.68 o 
   3   4   6    20358.08    20172.31    151.21 o 
   4   4   6    21001.93    20836.78    153.82 o 
   5   4   6    18574.59    18454.81    147.80 o 
   6   4   6     1350.88     1471.82    129.14 o 
   7   4   6     2270.46     2234.41    127.69 o 
   8   4   6    15613.53    16036.71    189.30 o 
   9   4   6     8404.27     8461.01    146.55 o 
  10   4   6       74.23      110.29    139.67 o 
  11   4   6      201.17      258.70    147.65 o 
  12   4   6     6503.67     6392.27    176.57 o 
  13   4   6     4350.54     4408.24    172.23 o 
  14   4   6     1001.33     1030.77    192.61 o 
  15   4   6      106.94      287.75    200.00 o 
  16   4   6     3241.64     2918.40    231.57 o 
  17   4   6     1668.45     1602.23    238.82 o 
   1   5   6     2448.56     3047.14    179.61 o 
   2   5   6      905.59     1062.76    112.85 o 
   3   5   6     8041.48     8000.28    165.32 o 
   4   5   6      374.12      262.00    117.16 o 
   5   5   6    12178.63    12280.00    142.74 o 
   6   5   6     6042.67     6201.70    133.39 o 
   7   5   6      122.24      888.26    208.10 o 
   8   5   6      216.39      270.30    123.79 o 
   9   5   6     3449.10     3467.75    155.22 o 
  10   5   6       69.50      184.69    146.15 o 
  11   5   6      501.68      808.28    167.51 o 
  12   5   6      131.35      228.04    166.72 o 
  13   5   6     1293.10     1334.61    185.28 o 
  14   5   6        7.67      130.72    181.17 o 
  15   5   6     1797.79     1880.28    204.92 o 
  16   5   6      375.01      347.44    228.82 o 
  17   5   6      351.25      507.97    442.46 o 
   0   6   6     8627.73     8706.10    171.45 o 
   1   6   6     8111.25     8440.28    118.98 o 
   2   6   6      419.70      530.03    105.94 o 
   3   6   6     7371.27     7515.75    131.62 o 
   4   6   6     9013.93     8244.50    132.58 o 
   5   6   6    15279.28    15192.75    180.98 o 
   6   6   6      575.45      494.55    133.25 o 
   7   6   6      737.19      847.95    116.43 o 
   8   6   6     3616.62     3547.80    124.60 o 
   9   6   6    10836.40    10962.49    151.19 o 
  10   6   6     1519.73     1405.26    155.21 o 
  11   6   6      192.50      236.53    175.61 o 
  12   6   6     1460.80     1589.96    160.71 o 
  13   6   6      677.27      793.20    177.47 o 
  14   6   6      642.35      725.34    182.57 o 
  15   6   6        3.08      131.04    214.95 o 
  16   6   6      641.02      734.14    218.08 o 
   1   7   6     6684.94     6612.48    123.36 o 
   2   7   6    22395.90    21611.09    149.46 o 
   3   7   6     2733.67     2765.20    122.58 o 
   4   7   6     5888.81     6288.38    125.79 o 
   5   7   6     7869.86     7943.96    123.73 o 
   6   7   6     5833.01     5262.63    126.03 o 
   7   7   6       99.47      189.64    128.74 o 
   8   7   6      559.67      705.25    135.01 o 
   9   7   6    15379.93    15212.33    188.12 o 
  10   7   6    11976.33    11904.88    164.51 o 
  11   7   6     4229.95     4257.17    167.06 o 
  12   7   6       17.48       96.51    165.83 o 
  13   7   6     8310.65     8266.35    210.71 o 
  14   7   6     4912.29     4938.61    198.81 o 
  15   7   6     5669.42     5479.16    251.72 o 
  16   7   6     1421.70     1318.10    248.41 o 
   0   8   6    10311.65    10436.23    197.46 o 
   1   8   6        0.49       -9.93    101.70 o 
   2   8   6     1220.90     1231.06    109.07 o 
   3   8   6     3615.42     3622.43    114.98 o 
   4   8   6     2767.78     2910.48    122.06 o 
   5   8   6       27.84      772.97    211.93 o 
   6   8   6     1091.25     1020.85    126.44 o 
   7   8   6     8900.52     9238.53    143.88 o 
   8   8   6     5685.84     5436.18    147.43 o 
   9   8   6     4781.81     4870.94    149.02 o 
  10   8   6       31.66      213.51    155.08 o 
  11   8   6     5890.48     5692.87    178.32 o 
  12   8   6     5913.63     5651.15    169.33 o 
  13   8   6     2234.52     2224.81    203.49 o 
  14   8   6      255.14      209.93    212.00 o 
  15   8   6      567.39      622.48    237.23 o 
   1   9   6     5355.42     5585.34    116.71 o 
   2   9   6      521.71     1116.16    173.19 o 
   3   9   6     4899.71     4903.05    111.46 o 
   4   9   6      168.63      184.99    115.27 o 
   5   9   6     2148.47     2205.64    130.13 o 
   6   9   6     3568.43     3562.45    129.35 o 
   7   9   6        1.57      169.05    123.87 o 
   8   9   6      132.98      115.68    132.85 o 
   9   9   6      639.77      722.67    143.50 o 
  10   9   6      358.44      481.39    159.11 o 
  11   9   6      205.60      386.73    155.30 o 
  12   9   6        2.48        5.68    170.36 o 
  13   9   6      456.77      660.89    185.18 o 
  14   9   6       44.37       37.18    229.20 o 
  15   9   6       32.31      279.42    297.77 o 
   0  10   6     7260.40     7926.70    198.46 o 
   1  10   6     1218.14     1316.71    118.14 o 
   2  10   6     1662.74     1751.53    127.08 o 
   3  10   6     1068.77     1496.98    112.83 o 
   4  10   6    14030.00    14468.14    127.34 o 
   5  10   6     1905.06     1985.81    119.23 o 
   6  10   6       20.24      223.63    131.86 o 
   7  10   6     1155.67     1384.72    141.82 o 
   8  10   6    10084.31     9639.00    141.90 o 
   9  10   6     3187.80     3262.19    147.85 o 
  10  10   6      709.11      702.01    162.36 o 
  11  10   6     3782.83     3608.50    182.63 o 
  12  10   6     6461.56     6285.76    181.97 o 
  13  10   6     2849.31     2995.92    239.76 o 
  14  10   6      236.90      326.61    223.18 o 
   1  11   6     6700.21     6772.06    129.85 o 
   2  11   6     4819.66     4990.92    138.51 o 
   3  11   6     5579.94     5801.19    135.18 o 
   4  11   6       16.97       93.78    114.98 o 
   5  11   6     1433.77     1558.06    125.75 o 
   6  11   6    12612.71    12177.55    148.49 o 
   7  11   6    18206.96    18160.57    168.11 o 
   8  11   6       41.33      149.74    148.82 o 
   9  11   6      279.12      402.33    147.60 o 
  10  11   6     3928.70     3912.23    169.90 o 
  11  11   6     7469.03     6961.57    197.08 o 
  12  11   6     1105.01     1106.45    221.52 o 
  13  11   6       11.13      178.72    209.67 o 
  14  11   6     1432.89     1409.44    242.81 o 
   0  12   6      462.08     4754.52   1028.18 o 
   1  12   6       16.94     1216.02    280.21 o 
   2  12   6        0.41      131.41    118.86 o 
   3  12   6      685.43      950.52    135.14 o 
   4  12   6     1133.51     2232.36    230.81 o 
   5  12   6     1054.76     1679.04    195.61 o 
   6  12   6      601.65      730.25    142.45 o 
   7  12   6       89.92      266.23    139.79 o 
   8  12   6      493.20      645.84    145.73 o 
   9  12   6      840.34      900.47    167.10 o 
  10  12   6      442.61      478.44    160.58 o 
  11  12   6      496.41      551.04    205.54 o 
  12  12   6      216.46      286.93    223.66 o 
  13  12   6      259.17      405.60    254.34 o 
   1  13   6     7556.43     7255.78    138.85 o 
   2  13   6     1452.75     2007.42    134.83 o 
   3  13   6     2121.83     2162.75    141.47 o 
   4  13   6       56.95      138.08    122.75 o 
   5  13   6     1817.88     1937.93    134.48 o 
   6  13   6     3577.98     3647.87    142.98 o 
   7  13   6     4657.45     4802.51    182.51 o 
   8  13   6      805.82      886.16    181.73 o 
   9  13   6      585.14      622.95    170.66 o 
  10  13   6     2382.83     2341.50    188.82 o 
  11  13   6     1504.41     1484.27    229.73 o 
  12  13   6      208.78      253.77    212.45 o 
   0  14   6     7298.44     7605.83    238.92 o 
   1  14   6     8655.58     8611.10    140.89 o 
   2  14   6      413.24      573.68    143.29 o 
   3  14   6     2678.61     2747.04    138.43 o 
   4  14   6     7666.98     8157.92    182.07 o 
   5  14   6     2053.78     2177.28    166.82 o 
   6  14   6       60.24      189.55    152.59 o 
   7  14   6     2240.73     2348.10    182.24 o 
   8  14   6     4723.84     4784.14    172.67 o 
   9  14   6      904.23      870.45    182.63 o 
  10  14   6      277.89      264.78    199.94 o 
  11  14   6     2798.56     2710.28    211.18 o 
   1  15   6     1283.53     1294.23    145.47 o 
   2  15   6     2394.90     2377.68    159.44 o 
   3  15   6      858.98     1000.73    147.32 o 
   4  15   6      180.99      282.51    156.81 o 
   5  15   6     3040.63     3135.94    164.68 o 
   6  15   6     2309.14     2563.87    175.95 o 
   7  15   6        4.67      148.84    188.28 o 
   8  15   6       98.91      144.65    187.70 o 
   9  15   6     1066.92     1047.76    244.63 o 
  10  15   6     2121.99     1860.54    430.43 o 
   0  16   6      963.37      900.94    271.89 o 
   1  16   6     2254.23     2195.73    177.05 o 
   2  16   6       46.12      119.31    166.77 o 
   3  16   6        2.16       62.54    161.15 o 
   4  16   6     1343.55     1412.80    182.92 o 
   5  16   6       63.08      199.21    172.87 o 
   6  16   6        5.86      175.14    184.45 o 
   7  16   6      196.01      328.19    192.34 o 
   8  16   6     1404.64     1382.36    267.73 o 
   1  17   6      103.47      181.79    163.38 o 
   2  17   6     5150.13     5069.51    181.08 o 
   3  17   6      880.38     1151.20    178.11 o 
   4  17   6       13.47      217.29    175.31 o 
   5  17   6      473.51      449.00    189.73 o 
   6  17   6     2423.08     2400.22    208.49 o 
   0  18   6     4146.54     3997.76    279.63 o 
   1  18   6     1535.66     1757.43    186.46 o 
   2  18   6       96.21      311.48    188.79 o 
   1   1   7      362.92      384.67    118.01 o 
   2   1   7     4259.43     3976.74    129.56 o 
   3   1   7     2634.66     2486.13    120.70 o 
   4   1   7     7539.75     7777.46    139.82 o 
   5   1   7     7749.49     8678.11    139.14 o 
   6   1   7    11470.94    10676.75    141.88 o 
   7   1   7        3.17      113.69    125.08 o 
   8   1   7     2011.62     1745.39    126.96 o 
   9   1   7     1680.76     1776.75    149.48 o 
  10   1   7    27275.81    27228.50    221.91 o 
  11   1   7      943.66      968.26    145.49 o 
  12   1   7      283.80      281.20    173.31 o 
  13   1   7      264.19      310.30    171.62 o 
  14   1   7    13624.14    13761.40    203.29 o 
  15   1   7     1096.14     1229.14    197.95 o 
  16   1   7      794.49     1004.74    207.30 o 
  17   1   7       23.81      210.03    240.89 o 
   0   2   7    58011.00    56468.93    427.09 o 
   1   2   7     8913.73     9327.12    142.06 o 
   2   2   7     5112.95     5405.38    120.35 o 
   3   2   7     3315.46     3254.91    127.67 o 
   4   2   7    66828.09    65826.91    460.24 o 
   5   2   7     1075.86     1360.12    116.62 o 
   6   2   7      134.11      187.49    116.78 o 
   7   2   7     2849.58     2671.71    128.12 o 
   8   2   7    38268.42    37621.87    190.97 o 
   9   2   7     1111.99     1106.05    133.70 o 
  10   2   7     2702.99     2596.76    129.93 o 
  11   2   7      149.19      181.79    147.22 o 
  12   2   7    18834.38    19009.83    212.93 o 
  13   2   7      464.82      640.19    167.92 o 
  14   2   7     1154.92     1291.43    196.63 o 
  15   2   7       45.25      115.42    209.45 o 
  16   2   7     8237.62     8220.08    235.22 o 
  17   2   7      393.11      424.60    256.64 o 
   1   3   7     9581.93     9987.24    138.70 o 
   2   3   7    90288.40    89406.49    510.67 o 
   3   3   7     1855.32     1877.80    123.89 o 
   4   3   7      812.41      911.59    113.64 o 
   5   3   7    15500.90    16619.16    217.09 o 
   6   3   7    19105.96    18515.10    161.58 o 
   7   3   7     1503.59     1353.41    132.05 o 
   8   3   7     7062.34     7028.83    133.28 o 
   9   3   7      284.71      398.08    131.75 o 
  10   3   7     4659.61     4843.75    148.79 o 
  11   3   7      486.51      421.08    141.58 o 
  12   3   7     3023.32     2765.07    153.71 o 
  13   3   7      606.72      688.27    170.07 o 
  14   3   7      246.27      332.97    173.99 o 
  15   3   7      151.09      287.40    200.08 o 
  16   3   7       59.70      203.72    230.14 o 
  17   3   7       38.29      234.18    249.15 o 
   0   4   7     1008.34      898.66    138.60 o 
   1   4   7      112.73      246.81     98.31 o 
   2   4   7     5699.46     6320.30    125.43 o 
   3   4   7     1400.01     1344.95    111.25 o 
   4   4   7     6657.33     6602.26    134.59 o 
   5   4   7     6758.64     7068.92    134.92 o 
   6   4   7     1077.53     1391.40    117.40 o 
   7   4   7       13.86      -45.03    139.00 o 
   8   4   7    11874.15    11668.74    161.83 o 
   9   4   7      676.09      618.86    135.32 o 
  10   4   7     2326.79     2328.12    137.80 o 
  11   4   7     2104.41     2134.94    147.46 o 
  12   4   7     3468.75     3633.46    166.56 o 
  13   4   7     1173.67     1204.91    172.71 o 
  14   4   7      830.09      958.87    195.57 o 
  15   4   7      137.56      236.89    200.78 o 
  16   4   7      916.32      822.73    233.37 o 
  17   4   7      302.36      349.83    271.83 o 
   1   5   7     6187.62     6361.27    112.97 o 
   2   5   7   137401.91   136544.61    452.60 o 
   3   5   7    19995.22    20654.66    176.39 o 
   4   5   7      748.41     1043.56    179.75 o 
   5   5   7     1543.21     1406.91    112.03 o 
   6   5   7    38077.79    37776.89    329.58 o 
   7   5   7     1564.68     1577.38    121.84 o 
   8   5   7     4416.18     4316.81    136.22 o 
   9   5   7       60.49      109.76    138.48 o 
  10   5   7    19049.95    19417.87    204.73 o 
  11   5   7     1106.15     1018.86    151.73 o 
  12   5   7     1133.26     1227.27    170.13 o 
  13   5   7      281.90      332.09    173.88 o 
  14   5   7     9210.15     9220.50    219.66 o 
  15   5   7        1.06       19.16    223.61 o 
  16   5   7     1996.92     2018.57    245.60 o 
   0   6   7    47155.98    45893.79    540.77 o 
   1   6   7    16908.48    16971.53    143.29 o 
   2   6   7    10585.21    10928.17    125.50 o 
   3   6   7     1723.94     1745.18    116.57 o 
   4   6   7    30864.45    29597.64    214.11 o 
   5   6   7     2193.07     2237.94    113.22 o 
   6   6   7      305.45      344.62    125.25 o 
   7   6   7     1208.60     1189.56    119.66 o 
   8   6   7    11126.19    10997.11    147.16 o 
   9   6   7      741.84     1031.72    132.29 o 
  10   6   7      557.39      550.69    154.80 o 
  11   6   7       32.40      -43.41    146.73 o 
  12   6   7     8657.86     8814.23    186.46 o 
  13   6   7      223.74      234.70    166.80 o 
  14   6   7      524.27      666.30    191.46 o 
  15   6   7       22.43       75.10    193.95 o 
  16   6   7     5114.21     4707.96    251.09 o 
   1   7   7      622.26      641.69    103.89 o 
   2   7   7     2427.81     2271.29    104.72 o 
   3   7   7     3281.65     3356.60    110.71 o 
   4   7   7      405.90      645.63    120.74 o 
   5   7   7      246.01      443.58    116.33 o 
   6   7   7      303.97      378.62    138.81 o 
   7   7   7     1059.09     1066.54    127.39 o 
   8   7   7      181.10      269.31    139.33 o 
   9   7   7     2183.70     2359.52    140.56 o 
  10   7   7      204.68      576.50    150.62 o 
  11   7   7       40.84      211.75    151.35 o 
  12   7   7      562.26      538.77    171.58 o 
  13   7   7      491.09      704.80    189.70 o 
  14   7   7       25.25       59.20    216.03 o 
  15   7   7       20.12       99.57    214.84 o 
  16   7   7       29.50      138.20    259.09 o 
   0   8   7     8831.24     8039.91    204.80 o 
   1   8   7     7536.78     7791.33    117.50 o 
   2   8   7      365.02      447.36    111.99 o 
   3   8   7     1155.10     1279.93    107.05 o 
   4   8   7    14785.86    14441.86    139.24 o 
   5   8   7     1063.81     1217.38    121.56 o 
   6   8   7      151.55      188.36    114.69 o 
   7   8   7      359.73      625.70    125.41 o 
   8   8   7     7440.04     7397.20    131.27 o 
   9   8   7        0.81       65.56    136.47 o 
  10   8   7       22.88      114.50    152.84 o 
  11   8   7       97.41      306.09    176.20 o 
  12   8   7     7253.58     7508.39    191.21 o 
  13   8   7      202.97      366.40    212.12 o 
  14   8   7      420.32      450.44    240.19 o 
  15   8   7       66.06      356.60    214.72 o 
   1   9   7     1878.36     1864.90    113.43 o 
   2   9   7    21488.48    21300.14    157.22 o 
   3   9   7     2145.87     2062.97    126.47 o 
   4   9   7      640.47      675.23    118.19 o 
   5   9   7      542.02      680.98    122.06 o 
   6   9   7    15952.14    16212.29    143.57 o 
   7   9   7      600.52      638.63    131.97 o 
   8   9   7     2955.28     2879.92    134.64 o 
   9   9   7      374.79      495.66    147.81 o 
  10   9   7    16194.90    16124.34    167.84 o 
  11   9   7      660.28      684.56    172.59 o 
  12   9   7      326.28      405.37    170.83 o 
  13   9   7      247.85      466.53    197.72 o 
  14   9   7     3699.42     3952.78    229.99 o 
  15   9   7       32.47      100.21    262.31 o 
   0  10   7    20566.94    20903.76    214.96 o 
   1  10   7     2765.96     2688.44    122.85 o 
   2  10   7      639.75      729.88    116.42 o 
   3  10   7       58.25      591.47    131.84 o 
   4  10   7    14180.54    13929.04    154.57 o 
   5  10   7      105.52      349.09    116.57 o 
   6  10   7     2979.38     2925.42    131.43 o 
   7  10   7      582.89      735.23    130.17 o 
   8  10   7     9557.57     8960.34    146.66 o 
   9  10   7      579.80      704.38    147.27 o 
  10  10   7     3888.59     3668.19    172.58 o 
  11  10   7      817.69      977.63    164.72 o 
  12  10   7     1009.79     1228.77    185.55 o 
  13  10   7        9.04      154.59    194.66 o 
  14  10   7       32.78       84.35    223.77 o 
   1  11   7      355.99      617.44    118.76 o 
   2  11   7     1335.33     1627.75    121.05 o 
   3  11   7     3212.96     3233.35    122.28 o 
   4  11   7       37.25      132.52    126.81 o 
   5  11   7     1362.76     1335.58    130.93 o 
   6  11   7     1698.39     2004.86    127.10 o 
   7  11   7      288.99      779.44    156.55 o 
   8  11   7     1194.54     1151.68    151.74 o 
   9  11   7      359.37      427.26    159.35 o 
  10  11   7     1442.70     1435.04    160.43 o 
  11  11   7       24.17       21.63    182.59 o 
  12  11   7       58.17      179.14    179.82 o 
  13  11   7       28.14       86.18    208.58 o 
   0  12   7    52792.40    53374.25    477.38 o 
   1  12   7      607.08      687.26    128.96 o 
   2  12   7     2150.36     2240.23    120.01 o 
   3  12   7     2235.18     2235.42    130.06 o 
   4  12   7    29226.09    28916.24    222.68 o 
   5  12   7      172.83      286.09    124.44 o 
   6  12   7     7293.18     7191.85    141.16 o 
   7  12   7     1525.20     1437.96    156.82 o 
   8  12   7    11671.12    11402.91    159.52 o 
   9  12   7     1695.88     1620.57    162.94 o 
  10  12   7     1923.93     1934.17    174.60 o 
  11  12   7      587.38      589.83    186.49 o 
  12  12   7     4847.97     4499.06    213.54 o 
  13  12   7       30.73       71.24    222.56 o 
   1  13   7      345.27      453.41    119.69 o 
   2  13   7    12228.38    12435.85    147.06 o 
   3  13   7     1445.26     1531.48    134.05 o 
   4  13   7       44.57      251.29    142.09 o 
   5  13   7      100.45      245.51    137.87 o 
   6  13   7    14539.78    14576.33    187.01 o 
   7  13   7      250.67      313.39    154.19 o 
   8  13   7       16.84      120.84    173.86 o 
   9  13   7      136.94      295.94    188.63 o 
  10  13   7     5907.24     5703.65    207.60 o 
  11  13   7        0.34        6.47    209.58 o 
  12  13   7      477.37      564.28    201.37 o 
   0  14   7     2635.56     2837.54    186.82 o 
   1  14   7     1574.70     1723.52    139.20 o 
   2  14   7      198.82      175.68    150.54 o 
   3  14   7       42.76      149.20    155.37 o 
   4  14   7      604.67      704.76    177.94 o 
   5  14   7      139.84      135.04    148.76 o 
   6  14   7     1958.39     1944.16    166.89 o 
   7  14   7      770.73      742.93    177.09 o 
   8  14   7       60.50      268.81    196.10 o 
   9  14   7      268.89      378.59    232.01 o 
  10  14   7      938.33      785.41    212.65 o 
  11  14   7      116.17       68.94    230.99 o 
   1  15   7     1672.56     1701.12    141.43 o 
   2  15   7     5701.09     5906.43    159.86 o 
   3  15   7       16.04      213.28    156.68 o 
   4  15   7       47.03       91.71    141.36 o 
   5  15   7      171.45      197.59    164.37 o 
   6  15   7     5459.52     5519.63    166.14 o 
   7  15   7      508.73      550.34    189.11 o 
   8  15   7      428.94      436.17    175.65 o 
   9  15   7      109.74       24.27    203.81 o 
   0  16   7     3546.64     3562.89    198.61 o 
   1  16   7      590.30      619.12    179.48 o 
   2  16   7      408.87      457.88    162.46 o 
   3  16   7      167.11      297.34    170.28 o 
   4  16   7     4245.64     4266.44    165.07 o 
   5  16   7      134.25      291.72    172.17 o 
   6  16   7      518.79      433.97    191.49 o 
   7  16   7        0.96       83.06    200.98 o 
   8  16   7     5649.29     5520.98    202.79 o 
   1  17   7       21.43      114.93    183.13 o 
   2  17   7     3691.39     3477.71    169.21 o 
   3  17   7       27.05      155.31    244.16 o 
   4  17   7      164.89      265.30    197.13 o 
   5  17   7       27.31      141.19    208.82 o 
   6  17   7      984.25     1009.44    269.26 o 
   0  18   7       54.58       56.16    279.19 o 
   1  18   7      153.79       88.16    180.48 o 
   2  18   7       49.20     -180.63    827.32 o 
   0   0   8      314.76      203.15    263.61 o 
   1   0   8      746.64     1056.98    173.50 o 
   2   0   8       85.65      136.84    181.02 o 
   3   0   8    27784.72    26616.41    269.75 o 
   4   0   8     4340.76     4630.87    190.83 o 
   5   0   8    35450.82    35015.84    336.36 o 
   6   0   8     5659.67     5965.91    174.80 o 
   7   0   8    26279.07    26894.51    242.00 o 
   8   0   8    12811.77    13409.93    242.05 o 
   9   0   8    44234.01    44959.93    611.96 o 
  10   0   8      187.18      214.63    188.71 o 
  11   0   8     2433.33     2499.85    217.67 o 
  12   0   8     6232.40     6315.37    254.76 o 
  13   0   8     8970.75     9338.15    254.50 o 
  14   0   8     1388.86     1516.84    239.28 o 
  15   0   8     4123.57     4346.22    302.34 o 
  16   0   8     6405.64     6153.95    314.14 o 
  17   0   8     2704.65     2596.14    376.53 o 
   1   1   8    57435.48    57441.41    293.20 o 
   2   1   8        4.03       36.49    128.49 o 
   3   1   8    48788.16    48671.60    242.97 o 
   4   1   8     3092.62     3218.46    125.60 o 
   5   1   8      188.85      305.23    127.05 o 
   6   1   8     5452.65     5259.39    131.78 o 
   7   1   8     2405.64     2330.05    133.97 o 
   8   1   8     1239.04     1353.68    123.87 o 
   9   1   8     2486.38     2484.03    147.04 o 
  10   1   8     6909.46     6871.01    168.81 o 
  11   1   8     5965.89     5987.91    166.17 o 
  12   1   8      851.17      940.66    170.73 o 
  13   1   8     2557.63     2595.06    177.06 o 
  14   1   8     1685.27     1821.89    196.38 o 
  15   1   8     3743.07     4113.51    224.83 o 
  16   1   8       65.70      214.41    209.75 o 
  17   1   8       43.49      237.79    224.02 o 
   0   2   8    24377.86    24988.60    270.84 o 
   1   2   8     4902.90     4554.56    126.80 o 
   2   2   8     7507.98     7617.69    134.46 o 
   3   2   8      128.59       98.53    118.99 o 
   4   2   8      888.93      971.11    122.09 o 
   5   2   8     3738.95     4145.77    140.18 o 
   6   2   8     7473.77     7508.75    127.84 o 
   7   2   8     3797.22     4046.52    130.37 o 
   8   2   8     2792.36     2863.34    137.67 o 
   9   2   8     1669.51     1635.22    133.53 o 
  10   2   8     1376.17     1289.36    136.31 o 
  11   2   8     1145.77     1125.83    141.34 o 
  12   2   8       97.66       86.61    159.65 o 
  13   2   8      157.25      214.46    176.32 o 
  14   2   8      481.25      699.42    212.05 o 
  15   2   8      457.14      647.60    219.58 o 
  16   2   8     1530.49     1692.91    209.08 o 
  17   2   8      985.76     1050.59    245.03 o 
   1   3   8    21735.22    20559.21    151.20 o 
   2   3   8    16258.92    16276.06    146.35 o 
   3   3   8    39454.32    39180.04    236.59 o 
   4   3   8      367.70      442.97    107.69 o 
   5   3   8    40035.25    41500.80    421.59 o 
   6   3   8     1474.70     1064.34    125.96 o 
   7   3   8    49916.04    49592.66   1336.65 o 
   8   3   8      357.49      395.44    124.79 o 
   9   3   8     2952.09     2922.84    134.18 o 
  10   3   8     4297.53     4423.72    147.83 o 
  11   3   8     9072.54     9494.15    152.02 o 
  12   3   8      605.42      690.76    164.36 o 
  13   3   8      416.39      475.44    163.07 o 
  14   3   8     2873.21     2979.95    185.16 o 
  15   3   8     2372.93     2334.04    202.91 o 
  16   3   8     3577.35     3335.11    214.67 o 
  17   3   8     1130.19     1087.80    251.23 o 
   0   4   8    10703.26    10586.95    180.09 o 
   1   4   8    60633.35    58600.51    426.68 o 
   2   4   8     1699.87     1771.66    111.97 o 
   3   4   8    30635.36    30547.82    176.69 o 
   4   4   8    15975.05    15784.47    140.83 o 
   5   4   8    28391.60    27972.19    259.21 o 
   6   4   8     1561.46     1573.98    120.59 o 
   7   4   8    10175.10     9991.53    136.98 o 
   8   4   8     1557.40     1592.77    135.96 o 
   9   4   8     5916.77     6244.52    135.69 o 
  10   4   8     3382.26     3468.74    146.26 o 
  11   4   8       97.20      230.99    151.62 o 
  12   4   8     1217.36     1408.26    177.17 o 
  13   4   8     8481.31     8497.72    187.87 o 
  14   4   8      851.52     1022.68    183.90 o 
  15   4   8      229.19      162.92    239.38 o 
  16   4   8      267.38      301.34    233.82 o 
  17   4   8     4144.11     3927.90    270.99 o 
   1   5   8      150.82      227.26     96.61 o 
   2   5   8     1337.27    10125.68   2328.17 o 
   3   5   8       23.83      -77.28    110.31 o 
   4   5   8     2093.20     2145.57    116.66 o 
   5   5   8     1033.68      998.42    123.70 o 
   6   5   8      228.30      853.33    248.27 o 
   7   5   8      611.23      604.74    130.16 o 
   8   5   8       87.42      214.42    125.71 o 
   9   5   8     2886.56     2981.37    143.45 o 
  10   5   8     2285.20     2341.49    146.33 o 
  11   5   8       65.28       98.57    151.29 o 
  12   5   8       14.16       62.08    148.40 o 
  13   5   8     1994.42     1994.42    178.21 o 
  14   5   8       44.74      243.25    198.66 o 
  15   5   8     2557.03     2498.62    218.11 o 
  16   5   8      284.71      357.18    228.06 o 
   0   6   8     4265.82     4110.52    162.44 o 
   1   6   8    29349.74    28142.77    155.31 o 
   2   6   8     1375.41     1519.97    111.90 o 
   3   6   8      886.98      785.40    107.12 o 
   4   6   8    11721.81    11570.64    144.13 o 
   5   6   8    13438.35    12922.40    147.55 o 
   6   6   8        3.36       56.57    119.49 o 
   7   6   8      213.87      246.98    127.06 o 
   8   6   8     3166.72     3172.90    129.37 o 
   9   6   8     3389.45     3265.11    138.49 o 
  10   6   8     1002.02     1257.90    147.23 o 
  11   6   8      217.38      204.76    149.28 o 
  12   6   8     2371.50     2305.89    166.01 o 
  13   6   8     4598.28     4495.65    189.20 o 
  14   6   8      767.13      863.59    218.96 o 
  15   6   8       17.13        2.31    209.11 o 
  16   6   8      293.30      434.60    260.02 o 
   1   7   8    16851.16    17515.77    144.02 o 
   2   7   8     7619.24     7164.30    116.56 o 
   3   7   8      702.06      812.41    114.11 o 
   4   7   8     2019.06     2232.44    116.87 o 
   5   7   8    18758.38    18195.47    155.42 o 
   6   7   8     8932.72     8786.37    142.73 o 
   7   7   8     6040.50     6010.78    137.12 o 
   8   7   8      146.73      202.88    134.64 o 
   9   7   8     8065.67     8211.06    146.67 o 
  10   7   8     1355.81     1474.41    143.38 o 
  11   7   8    13234.04    12708.13    185.53 o 
  12   7   8      201.68      325.03    179.00 o 
  13   7   8     2699.84     2658.68    187.96 o 
  14   7   8     1489.46     1439.11    226.62 o 
  15   7   8     8419.01     8186.46    265.90 o 
  16   7   8        3.88      153.07    240.36 o 
   0   8   8     7128.31     7067.65    181.90 o 
   1   8   8    19470.88    19646.85    145.55 o 
   2   8   8      802.95      659.45    111.03 o 
   3   8   8     2710.17     2824.14    115.69 o 
   4   8   8     2600.48     2810.54    115.02 o 
   5   8   8     2841.82     2604.41    128.53 o 
   6   8   8       52.09      127.72    121.41 o 
   7   8   8     2060.84     2230.23    128.21 o 
   8   8   8      328.46      531.34    135.39 o 
   9   8   8     2133.78     2278.31    141.81 o 
  10   8   8      607.33      671.69    144.20 o 
  11   8   8    11556.89    11195.67    179.77 o 
  12   8   8       32.71       66.28    192.27 o 
  13   8   8     6293.63     6707.17    207.35 o 
  14   8   8       40.54       97.88    261.65 o 
  15   8   8     2663.15     2437.67    256.17 o 
   1   9   8      116.14       36.21    125.05 o 
   2   9   8      107.53      501.24    151.15 o 
   3   9   8      376.04      463.14    111.03 o 
   4   9   8      125.33      136.45    117.72 o 
   5   9   8      462.34      521.92    128.66 o 
   6   9   8      344.08      860.46    216.41 o 
   7   9   8      622.48      597.17    122.47 o 
   8   9   8       18.80      181.56    137.02 o 
   9   9   8     1998.74     2049.50    150.47 o 
  10   9   8        0.37      312.21    160.64 o 
  11   9   8       24.32       47.92    158.36 o 
  12   9   8       79.27      162.54    189.63 o 
  13   9   8     1651.91     1598.52    210.12 o 
  14   9   8      671.77      640.53    224.92 o 
  15   9   8     1808.62     2194.91    258.83 o 
   0  10   8     6845.12     6546.07    190.32 o 
   1  10   8     4368.46     4442.05    131.91 o 
   2  10   8      558.75      420.19    112.96 o 
   3  10   8    16304.38    16222.77    134.46 o 
   4  10   8     2205.14     2769.98    187.28 o 
   5  10   8     8253.44     8413.99    134.70 o 
   6  10   8      673.75      696.88    125.07 o 
   7  10   8    10935.42    10994.86    149.44 o 
   8  10   8      375.29      706.20    155.81 o 
   9  10   8     8272.00     8214.23    142.40 o 
  10  10   8      374.02      453.40    163.71 o 
  11  10   8     1410.65     1398.37    176.03 o 
  12  10   8      804.68      897.39    190.39 o 
  13  10   8     6780.16     6812.11    217.83 o 
  14  10   8      328.56      452.63    241.20 o 
   1  11   8     6939.54     6858.03    134.16 o 
   2  11   8     4864.69     5037.92    122.47 o 
   3  11   8    16651.35    16595.33    151.32 o 
   4  11   8        2.28       51.01    114.93 o 
   5  11   8     3931.85     3962.78    130.45 o 
   6  11   8     2400.43     2338.14    139.83 o 
   7  11   8    12687.83    12025.80    168.30 o 
   8  11   8     6727.90     6440.46    148.52 o 
   9  11   8      697.33      790.83    162.34 o 
  10  11   8      635.11      734.73    183.88 o 
  11  11   8     7101.58     6895.14    195.14 o 
  12  11   8      628.18      772.72    208.87 o 
  13  11   8      268.77      330.89    229.08 o 
   0  12   8     1931.71     5002.24   1072.45 o 
   1  12   8       78.11      187.86    125.80 o 
   2  12   8       22.77       13.80    120.55 o 
   3  12   8      528.50      831.12    125.88 o 
   4  12   8      202.07     1193.30    273.03 o 
   5  12   8      979.28     1058.93    128.80 o 
   6  12   8      174.57      335.78    157.20 o 
   7  12   8      529.23      533.42    162.43 o 
   8  12   8      351.28      544.69    149.38 o 
   9  12   8      250.48      450.88    156.11 o 
  10  12   8      474.04      541.38    203.78 o 
  11  12   8       40.75       32.65    183.94 o 
  12  12   8      169.67      191.45    199.23 o 
  13  12   8       10.15      164.59    322.22 o 
   1  13   8     5677.27     5570.17    137.17 o 
   2  13   8    11236.04    11023.71    165.49 o 
   3  13   8     4557.04     4561.46    139.79 o 
   4  13   8      303.52      334.36    145.05 o 
   5  13   8      448.14      623.44    150.43 o 
   6  13   8      893.64     1446.01    222.47 o 
   7  13   8     1541.43     1546.26    166.07 o 
   8  13   8      474.64      560.59    176.82 o 
   9  13   8      125.61      284.17    186.03 o 
  10  13   8      340.33      524.21    175.10 o 
  11  13   8     1960.95     1812.31    207.56 o 
  12  13   8       72.41      152.62    275.39 o 
   0  14   8     2706.28     2527.33    198.47 o 
   1  14   8     2486.30     2689.08    147.48 o 
   2  14   8       38.80       46.87    142.34 o 
   3  14   8     4512.58     4678.22    152.43 o 
   4  14   8     4155.45     4014.21    152.40 o 
   5  14   8     3009.34     3176.31    187.69 o 
   6  14   8      152.68      253.94    182.21 o 
   7  14   8     5052.47     4810.00    183.19 o 
   8  14   8     1201.43     1269.57    189.68 o 
   9  14   8     4270.64     3993.32    211.67 o 
  10  14   8       76.67      262.46    216.94 o 
  11  14   8      725.16      518.39    636.86 o 
   1  15   8     4050.90     3835.95    157.55 o 
   2  15   8      328.96      464.60    149.97 o 
   3  15   8     2999.98     3120.77    179.43 o 
   4  15   8        0.16      -50.19    209.35 o 
   5  15   8     1011.70     1000.60    207.26 o 
   6  15   8      142.85       77.49    167.77 o 
   7  15   8      356.78      577.68    172.65 o 
   8  15   8     2743.47     2696.18    207.69 o 
   9  15   8     2567.14     2243.73    200.83 o 
   0  16   8     1190.89     1309.22    244.47 o 
   1  16   8       36.53       65.42    158.54 o 
   2  16   8      119.22      207.66    171.83 o 
   3  16   8       46.31      156.34    174.37 o 
   4  16   8       17.86       45.28    190.05 o 
   5  16   8       10.96      346.69    193.39 o 
   6  16   8       68.86      102.36    194.10 o 
   7  16   8      338.83      406.38    227.79 o 
   8  16   8      153.60      304.82    295.10 o 
   1  17   8     1695.14     1690.33    206.37 o 
   2  17   8       48.11      221.26    197.01 o 
   3  17   8      862.29     1015.47    191.40 o 
   4  17   8        7.57       90.65    174.29 o 
   5  17   8     3650.52     3327.65    185.15 o 
   0  18   8      205.72      466.76    372.04 o 
   1   1   9    37829.53    36439.10    220.25 o 
   2   1   9       98.35      131.10    114.73 o 
   3   1   9    16587.19    15546.01    146.53 o 
   4   1   9     1540.85     1373.01    125.11 o 
   5   1   9     1416.98     1476.82    117.64 o 
   6   1   9    17696.24    18255.65    153.90 o 
   7   1   9    13407.93    13577.06    159.99 o 
   8   1   9     1521.89     1492.03    131.23 o 
   9   1   9     1129.41     1139.26    135.95 o 
  10   1   9     4862.32     4933.91    163.34 o 
  11   1   9     2595.31     2811.01    167.58 o 
  12   1   9      779.31      806.12    146.60 o 
  13   1   9      972.22     1072.22    191.33 o 
  14   1   9     5660.28     5678.27    203.05 o 
  15   1   9     2698.87     2707.01    212.10 o 
  16   1   9        2.78      125.53    219.68 o 
  17   1   9      704.42      746.44    261.44 o 
   0   2   9    15606.69    15067.78    212.99 o 
   1   2   9    19234.45    18492.56    152.01 o 
   2   2   9     4690.37     4918.24    134.73 o 
   3   2   9    32064.02    31785.11    173.46 o 
   4   2   9    12573.41    12433.94    136.95 o 
   5   2   9    34666.50    33900.70    317.20 o 
   6   2   9     3168.22     3196.52    131.48 o 
   7   2   9     7704.16     7541.43    140.58 o 
   8   2   9     3897.27     3992.82    142.88 o 
   9   2   9    32179.75    31983.17    234.90 o 
  10   2   9      424.74      348.29    138.63 o 
  11   2   9      161.74       99.89    159.78 o 
  12   2   9     2944.60     3106.86    178.83 o 
  13   2   9     5086.62     5078.08    186.32 o 
  14   2   9      417.09      492.96    184.33 o 
  15   2   9      358.99      530.20    215.93 o 
  16   2   9     1311.56     1335.43    237.99 o 
  17   2   9     1245.35     1121.32    238.26 o 
   1   3   9    13164.49    13483.79    148.73 o 
   2   3   9     6558.89     5924.00    119.32 o 
   3   3   9    17267.70    17152.46    141.36 o 
   4   3   9     3816.86     3987.58    115.09 o 
   5   3   9      341.68      227.17    116.53 o 
   6   3   9      449.24      329.06    124.78 o 
   7   3   9     1868.94     1750.00    136.36 o 
   8   3   9     2807.92     2655.56    132.60 o 
   9   3   9      655.52      637.05    139.52 o 
  10   3   9     1038.91     1039.91    145.11 o 
  11   3   9     3537.88     3524.31    156.59 o 
  12   3   9      111.21      192.36    166.35 o 
  13   3   9     2889.94     3103.97    176.43 o 
  14   3   9      231.21      270.63    188.83 o 
  15   3   9     2023.85     2037.32    214.09 o 
  16   3   9       79.30      218.21    241.62 o 
  17   3   9       16.14      160.80    259.02 o 
   0   4   9    12342.41    12637.95    195.83 o 
   1   4   9    43128.43    42082.59    184.61 o 
   2   4   9     3831.94     4223.65    117.10 o 
   3   4   9     1132.94     1142.81    109.08 o 
   4   4   9     5827.16     5885.69    129.99 o 
   5   4   9    32015.35    32191.44    256.77 o 
   6   4   9      362.79      412.75    132.64 o 
   7   4   9     1468.27     1388.95    125.11 o 
   8   4   9      323.28      416.72    139.81 o 
   9   4   9      621.46      596.33    139.20 o 
  10   4   9      331.47      444.85    146.06 o 
  11   4   9      206.06      192.93    149.45 o 
  12   4   9       28.63       34.43    153.47 o 
  13   4   9      104.05      144.14    166.14 o 
  14   4   9      589.89      610.71    178.02 o 
  15   4   9        0.23      107.88    189.48 o 
  16   4   9        3.94       67.72    225.09 o 
   1   5   9    22117.77    21954.86    138.40 o 
   2   5   9    19679.19    19116.70    141.71 o 
   3   5   9    34622.54    34285.74    163.96 o 
   4   5   9     1708.97     2114.00    146.61 o 
   5   5   9    16220.12    15435.18    138.82 o 
   6   5   9    12367.90    12016.49    141.58 o 
   7   5   9    33178.82    33408.11    285.37 o 
   8   5   9      831.01      855.87    133.50 o 
   9   5   9     4853.35     4910.43    150.47 o 
  10   5   9     1513.76     1367.24    133.32 o 
  11   5   9    12947.71    12737.46    188.55 o 
  12   5   9       36.74      141.78    157.89 o 
  13   5   9      351.68      436.88    189.10 o 
  14   5   9      263.21      478.54    196.52 o 
  15   5   9     2554.34     2508.93    209.91 o 
  16   5   9      706.46      709.16    241.91 o 
   0   6   9      499.12      459.51    155.81 o 
   1   6   9    13247.10    13545.43    133.94 o 
   2   6   9      331.36      375.63    106.37 o 
   3   6   9      670.16      685.36    111.39 o 
   4   6   9     3545.89     3669.27    133.48 o 
   5   6   9     4005.10     4481.57    141.93 o 
   6   6   9     1283.11     1307.79    122.39 o 
   7   6   9     8524.78     8359.28    134.41 o 
   8   6   9     8521.88     8756.19    154.64 o 
   9   6   9       63.62      396.47    144.98 o 
  10   6   9      225.43      240.05    147.74 o 
  11   6   9    12670.92    12431.96    191.31 o 
  12   6   9     1432.14     1461.43    168.80 o 
  13   6   9     9139.06     9345.44    188.95 o 
  14   6   9      152.90      319.27    177.08 o 
  15   6   9     1994.52     1887.27    222.82 o 
  16   6   9      746.04      815.72    235.82 o 
   1   7   9     2225.40     2397.36    128.79 o 
   2   7   9      241.59       34.30    108.90 o 
   3   7   9     7465.17     7391.50    122.03 o 
   4   7   9        2.25      143.91    112.30 o 
   5   7   9      768.08      866.88    118.39 o 
   6   7   9        0.59        6.88    127.57 o 
   7   7   9     2754.97     2810.65    143.50 o 
   8   7   9     1095.86     1097.79    123.30 o 
   9   7   9      956.69     1142.71    141.05 o 
  10   7   9      952.01     1015.35    150.12 o 
  11   7   9       51.08      276.07    165.91 o 
  12   7   9       73.66       96.66    175.53 o 
  13   7   9       61.98      206.36    203.80 o 
  14   7   9      139.05      163.06    208.79 o 
  15   7   9      478.90      620.30    243.41 o 
  16   7   9       37.84      418.07    520.75 o 
   0   8   9      123.80      363.71    185.34 o 
   1   8   9     3681.38     3418.19    119.43 o 
   2   8   9       85.52      117.87    109.42 o 
   3   8   9     2140.48     2139.30    125.99 o 
   4   8   9     1950.53     2337.29    160.97 o 
   5   8   9     3301.60     3444.65    135.18 o 
   6   8   9      184.77      290.10    123.18 o 
   7   8   9     7016.13     7023.58    144.27 o 
   8   8   9     5434.29     5334.38    136.72 o 
   9   8   9     3683.98     3725.13    147.94 o 
  10   8   9       81.28      218.25    152.32 o 
  11   8   9     4277.15     4552.39    190.53 o 
  12   8   9     3146.71     3019.47    198.38 o 
  13   8   9     7770.23     7888.52    239.78 o 
  14   8   9        2.20      145.91    213.71 o 
  15   8   9     1452.31     1351.61    233.30 o 
   1   9   9     7093.98     6960.20    125.59 o 
   2   9   9     1903.10     1907.44    114.78 o 
   3   9   9       25.51       63.57    115.85 o 
   4   9   9     4472.29     4422.74    125.77 o 
   5   9   9    10453.66    10316.66    137.52 o 
   6   9   9     4851.75     4735.50    129.61 o 
   7   9   9     7146.06     6904.09    139.78 o 
   8   9   9        2.24       65.33    130.66 o 
   9   9   9     3479.01     3534.93    155.98 o 
  10   9   9     2802.44     2808.86    159.21 o 
  11   9   9     9867.11     9685.09    198.33 o 
  12   9   9      467.75      523.77    175.83 o 
  13   9   9      962.57     1087.03    188.56 o 
  14   9   9     1706.68     1975.74    247.92 o 
  15   9   9     4774.30     4266.71    473.74 o 
   0  10   9     1728.66     2206.38    305.85 o 
   1  10   9     4558.77     4418.59    126.67 o 
   2  10   9      372.19      472.23    117.86 o 
   3  10   9     2480.87     2609.29    125.11 o 
   4  10   9     2039.85     2895.32    238.16 o 
   5  10   9     2028.35     2191.45    130.93 o 
   6  10   9     1069.70     1034.43    133.76 o 
   7  10   9       28.75      397.48    154.48 o 
   8  10   9      122.95       -9.96    148.22 o 
   9  10   9     3603.09     3641.17    147.05 o 
  10  10   9      559.73      716.98    186.40 o 
  11  10   9      177.23      351.27    160.65 o 
  12  10   9      125.01      236.60    183.08 o 
  13  10   9      919.63      966.21    227.03 o 
  14  10   9       19.37      217.24    236.86 o 
   1  11   9     5503.53     5295.75    138.68 o 
   2  11   9     1365.96     2264.22    215.00 o 
   3  11   9     1574.10     1778.79    122.55 o 
   4  11   9     2936.54     3016.12    127.11 o 
   5  11   9      191.45      255.52    121.70 o 
   6  11   9     2683.98     2871.51    160.20 o 
   7  11   9       12.03      275.72    151.11 o 
   8  11   9      121.19      300.73    142.23 o 
   9  11   9      675.70      730.71    184.31 o 
  10  11   9       90.36      161.78    184.90 o 
  11  11   9      890.79     1009.76    205.28 o 
  12  11   9       75.49      216.11    203.75 o 
  13  11   9      834.67      889.59    241.67 o 
   0  12   9     1824.66     2090.48    192.85 o 
   1  12   9     6520.97     6384.98    131.34 o 
   2  12   9      586.12      686.11    126.56 o 
   3  12   9    13497.68    13348.35    198.49 o 
   4  12   9     8196.63     8367.16    151.67 o 
   5  12   9     6952.68     6974.63    163.77 o 
   6  12   9      100.02      151.27    163.98 o 
   7  12   9     5857.06     5809.43    161.03 o 
   8  12   9     3832.59     3792.85    168.03 o 
   9  12   9     8981.63     9141.70    193.69 o 
  10  12   9      480.27      567.40    170.54 o 
  11  12   9      633.19      798.71    199.30 o 
  12  12   9      289.73      410.85    190.44 o 
   1  13   9     2846.63     3008.91    145.13 o 
   2  13   9     1181.59     1416.41    152.46 o 
   3  13   9     7330.07     7426.75    144.07 o 
   4  13   9      372.35      505.41    144.17 o 
   5  13   9     1599.82     1520.22    148.12 o 
   6  13   9      586.69      677.69    175.59 o 
   7  13   9     2060.83     2143.28    172.46 o 
   8  13   9       87.06      156.18    193.91 o 
   9  13   9     2423.76     2434.67    169.80 o 
  10  13   9      850.20      908.12    184.85 o 
  11  13   9     1512.87     1295.69    198.03 o 
  12  13   9       10.15      206.58   1133.70 o 
   0  14   9      256.99      319.51    188.92 o 
   1  14   9      508.38      532.54    137.54 o 
   2  14   9      401.44      469.01    158.34 o 
   3  14   9       89.30      111.54    160.12 o 
   4  14   9      559.24      688.13    178.88 o 
   5  14   9      143.49       67.48    174.44 o 
   6  14   9      281.54      497.90    199.53 o 
   7  14   9       12.70       88.16    180.13 o 
   8  14   9      114.92      181.51    193.03 o 
   9  14   9       29.81      229.96    197.83 o 
  10  14   9       30.05      157.33    208.84 o 
   1  15   9      881.41     1047.70    168.19 o 
   2  15   9      189.29      304.69    133.93 o 
   3  15   9      546.97      764.77    181.46 o 
   4  15   9      253.32      289.77    195.72 o 
   5  15   9     4023.97     4052.05    165.89 o 
   6  15   9     1118.18     1241.15    201.75 o 
   7  15   9     3062.11     3001.84    198.94 o 
   8  15   9        0.16      108.34    186.20 o 
   9  15   9     2488.57     2508.41    204.20 o 
   0  16   9     3276.56     3440.09    331.34 o 
   1  16   9     1075.95     1302.98    181.15 o 
   2  16   9        6.87       58.79    175.89 o 
   3  16   9     2136.42     2299.18    176.00 o 
   4  16   9      502.92      611.60    195.95 o 
   5  16   9     2999.48     3001.29    164.61 o 
   6  16   9        0.90      194.22    186.52 o 
   7  16   9     1971.94     1898.47    191.36 o 
   1  17   9     2100.28     1982.42    194.19 o 
   2  17   9     1126.36     1045.09    189.28 o 
   3  17   9     3529.18     3494.69    186.91 o 
   4  17   9       88.12      148.27    185.75 o 
   5  17   9        1.15       28.51    191.41 o 
   0   0  10    51310.35    50045.75    645.03 o 
   1   0  10      209.20      262.06    175.36 o 
   2   0  10    14329.25    15520.87    203.42 o 
   3   0  10     1608.88     1504.65    160.09 o 
   4   0  10    10980.94     9651.28    205.29 o 
   5   0  10    17572.73    17999.85    208.32 o 
   6   0  10    13913.35    13893.93    238.47 o 
   7   0  10     9709.04     9939.67    216.45 o 
   8   0  10    29448.23    28220.19    249.44 o 
   9   0  10     5178.32     5293.27    221.26 o 
  10   0  10       32.23       56.74    215.84 o 
  11   0  10     1628.32     1731.17    193.83 o 
  12   0  10    41904.64    42388.50    589.80 o 
  13   0  10       27.33       87.39    258.67 o 
  14   0  10     2120.40     2307.71    245.03 o 
  15   0  10        2.07       94.64    264.54 o 
  16   0  10    10960.41    11154.84    343.36 o 
  17   0  10      266.82      252.22    333.89 o 
   1   1  10     1205.99     1212.86    122.15 o 
   2   1  10    16892.79    16509.02    155.70 o 
   3   1  10     3868.91     3907.86    127.45 o 
   4   1  10      528.49      521.10    111.61 o 
   5   1  10      275.76      260.76    117.32 o 
   6   1  10    11164.53    10514.79    137.15 o 
   7   1  10      137.48      166.39    118.62 o 
   8   1  10     4921.22     4960.87    136.73 o 
   9   1  10      833.72      750.89    129.40 o 
  10   1  10    16363.97    16216.63    165.27 o 
  11   1  10       19.57      -12.54    152.18 o 
  12   1  10      452.60      587.01    165.59 o 
  13   1  10     1575.83     1623.00    173.51 o 
  14   1  10     4664.21     4721.54    192.34 o 
  15   1  10      252.69      242.31    206.36 o 
  16   1  10       95.32      246.66    224.99 o 
  17   1  10       26.23      111.33    238.56 o 
   0   2  10    14891.93    15134.78    240.39 o 
   1   2  10       95.31      149.34    109.67 o 
   2   2  10     1080.00      996.81    112.04 o 
   3   2  10       76.99      -10.50    114.52 o 
   4   2  10     1713.64     2011.15    121.07 o 
   5   2  10     2860.05     2733.81    121.39 o 
   6   2  10     9957.58    10415.07    149.49 o 
   7   2  10      772.88      634.65    126.60 o 
   8   2  10     3020.57     2988.75    134.61 o 
   9   2  10        8.60       -7.96    146.59 o 
  10   2  10     2385.20     2458.23    150.70 o 
  11   2  10     1024.14     1012.46    151.97 o 
  12   2  10     4607.14     4494.42    171.87 o 
  13   2  10      288.11      283.97    163.89 o 
  14   2  10       93.58      135.83    193.94 o 
  15   2  10        0.08       54.09    199.30 o 
  16   2  10     4265.43     4279.27    231.77 o 
  17   2  10       13.90      176.48    243.42 o 
   1   3  10     6323.50     6735.17    131.08 o 
   2   3  10    50268.63    51156.72    263.75 o 
   3   3  10     1346.33     1472.98    113.82 o 
   4   3  10      989.02     1479.51    131.40 o 
   5   3  10       93.03      243.49    115.81 o 
   6   3  10    45882.02    46250.11    337.27 o 
   7   3  10      472.39      504.69    125.69 o 
   8   3  10        3.60       85.46    127.35 o 
   9   3  10      117.88      226.26    125.51 o 
  10   3  10    16903.02    16860.21    163.65 o 
  11   3  10      501.30      570.35    168.69 o 
  12   3  10      911.76     1046.13    148.43 o 
  13   3  10      699.04      746.29    180.75 o 
  14   3  10     6810.75     7021.29    192.35 o 
  15   3  10       17.70      190.08    213.26 o 
  16   3  10     1623.92     1678.99    223.73 o 
  17   3  10       37.15      134.55    475.92 o 
   0   4  10    49319.53    46324.49    508.84 o 
   1   4  10        0.14       24.41    109.66 o 
   2   4  10     4744.97     5002.40    123.19 o 
   3   4  10      997.86      986.01    111.50 o 
   4   4  10    41411.06    41134.40    334.56 o 
   5   4  10      255.13      330.41    129.43 o 
   6   4  10    12285.77    12534.92    156.68 o 
   7   4  10       92.99      134.15    132.97 o 
   8   4  10    22908.96    22100.01    176.87 o 
   9   4  10      132.77      152.30    143.27 o 
  10   4  10     1026.46     1071.71    154.35 o 
  11   4  10      579.60      598.13    148.61 o 
  12   4  10     5278.85     5713.68    174.23 o 
  13   4  10      657.33      744.02    180.84 o 
  14   4  10      319.63      441.29    202.40 o 
  15   4  10      522.99      619.82    218.85 o 
  16   4  10     2435.34     2562.46    243.63 o 
   1   5  10        3.42       24.28    104.23 o 
   2   5  10     2494.72     2319.16    110.86 o 
   3   5  10     6230.30     6426.97    119.37 o 
   4   5  10      624.17      418.40    113.86 o 
   5   5  10      109.74       10.47    120.05 o 
   6   5  10     1950.18     1962.30    123.91 o 
   7   5  10       19.26        7.35    124.50 o 
   8   5  10      176.91      339.61    132.61 o 
   9   5  10       48.06       91.95    137.53 o 
  10   5  10        3.68       15.09    138.55 o 
  11   5  10       15.34      273.36    150.87 o 
  12   5  10       62.84      157.12    172.63 o 
  13   5  10       43.54      136.44    191.27 o 
  14   5  10       66.29      134.97    190.44 o 
  15   5  10      319.72      374.03    244.80 o 
  16   5  10       67.39      237.87    273.55 o 
   0   6  10    11306.17     9857.10    196.18 o 
   1   6  10     3265.25     3364.87    114.17 o 
   2   6  10      206.23      315.11    106.68 o 
   3   6  10      325.04      292.20    117.26 o 
   4   6  10     4588.80     3793.13    132.07 o 
   5   6  10        2.68      165.26    117.76 o 
   6   6  10      775.58      880.97    121.78 o 
   7   6  10        0.69      -19.79    129.58 o 
   8   6  10     8928.70     8666.90    141.40 o 
   9   6  10     1615.30     1564.72    141.72 o 
  10   6  10     1404.05     1332.54    157.29 o 
  11   6  10      956.10     1190.89    169.23 o 
  12   6  10     4128.84     4165.64    196.51 o 
  13   6  10      248.08      219.43    211.08 o 
  14   6  10     1148.48     1148.40    231.01 o 
  15   6  10      670.18      680.17    249.62 o 
  16   6  10      345.80      465.34    245.33 o 
   1   7  10       14.46       43.50    104.25 o 
   2   7  10    27662.31    27207.31    143.52 o 
   3   7  10     1769.48     1913.74    123.69 o 
   4   7  10     3733.21     3783.92    138.07 o 
   5   7  10     6495.03     6463.52    128.02 o 
   6   7  10    11387.84    11398.61    138.85 o 
   7   7  10     3607.06     3703.93    134.80 o 
   8   7  10      279.29      275.73    140.79 o 
   9   7  10      616.42      750.88    141.84 o 
  10   7  10    24113.53    23838.62    178.43 o 
  11   7  10     1241.12     1254.08    181.55 o 
  12   7  10       45.00      154.15    165.25 o 
  13   7  10      341.47      438.39    198.00 o 
  14   7  10     8437.30     8236.48    214.51 o 
  15   7  10        0.41       -4.42    250.12 o 
   0   8  10    29742.48    29655.44    217.72 o 
   1   8  10    10063.06    10150.96    124.53 o 
   2   8  10       34.03       97.05    109.88 o 
   3   8  10        6.30      -19.54    114.67 o 
   4   8  10    23524.60    22881.14    228.39 o 
   5   8  10     3384.50     3288.47    126.86 o 
   6   8  10      486.82      634.97    121.66 o 
   7   8  10       32.18      129.48    125.83 o 
   8   8  10     8670.54     8379.97    142.33 o 
   9   8  10      129.53       -2.11    140.77 o 
  10   8  10      539.21      736.12    158.44 o 
  11   8  10     2230.23     2160.05    181.73 o 
  12   8  10     1994.21     1958.03    202.57 o 
  13   8  10      477.29      471.53    203.49 o 
  14   8  10      111.99      271.31    226.39 o 
  15   8  10       36.58      127.44    259.86 o 
   1   9  10       20.76       52.83    109.83 o 
   2   9  10        0.81     -101.07    114.67 o 
   3   9  10     3907.80     3820.89    134.59 o 
   4   9  10     1900.14     1723.55    116.39 o 
   5   9  10     2089.09     2216.07    128.49 o 
   6   9  10      886.51      880.92    137.08 o 
   7   9  10       26.74      292.25    136.67 o 
   8   9  10      196.13      301.45    148.57 o 
   9   9  10      762.89      753.42    148.45 o 
  10   9  10     1728.79     1735.63    171.13 o 
  11   9  10      417.67      477.43    208.35 o 
  12   9  10      246.77      257.99    203.50 o 
  13   9  10        0.88      119.33    201.33 o 
  14   9  10      867.86      878.60    230.45 o 
   0  10  10    34452.95    34526.29    259.89 o 
   1  10  10        2.05        6.39    112.58 o 
   2  10  10      754.24      880.91    123.03 o 
   3  10  10        2.42      120.64    116.50 o 
   4  10  10    31900.34    31762.79    232.12 o 
   5  10  10      622.36      592.64    126.17 o 
   6  10  10     3163.82     3197.29    146.46 o 
   7  10  10      665.72      790.03    153.24 o 
   8  10  10    16276.78    15638.33    169.07 o 
   9  10  10     1127.08     1147.29    141.44 o 
  10  10  10     1276.47     1323.19    174.25 o 
  11  10  10       51.65      155.60    200.99 o 
  12  10  10     5176.61     5115.24    204.76 o 
  13  10  10      361.31      391.60    212.75 o 
  14  10  10       15.65       75.43    239.89 o 
   1  11  10      399.64      430.08    119.75 o 
   2  11  10    25993.64    26172.63    158.40 o 
   3  11  10     1248.14     1212.41    133.45 o 
   4  11  10     1037.23     1034.80    135.33 o 
   5  11  10       70.21      132.94    130.70 o 
   6  11  10    17375.41    17036.20    170.60 o 
   7  11  10     1182.44     1220.93    142.30 o 
   8  11  10     4263.96     4176.58    177.59 o 
   9  11  10      125.49       59.97    178.02 o 
  10  11  10     3343.08     3446.36    207.02 o 
  11  11  10      337.76      384.33    182.64 o 
  12  11  10     1494.88     1514.81    203.77 o 
  13  11  10      454.56      578.72    212.17 o 
   0  12  10     1493.16     1429.74    239.66 o 
   1  12  10        2.17      153.11    138.61 o 
   2  12  10      542.78      606.92    126.61 o 
   3  12  10      162.03      181.49    124.82 o 
   4  12  10        6.94       80.00    138.74 o 
   5  12  10        0.08       64.85    147.39 o 
   6  12  10      283.10      401.63    167.17 o 
   7  12  10        0.31      185.92    175.44 o 
   8  12  10     1140.91     1293.42    160.29 o 
   9  12  10      456.29      448.01    163.47 o 
  10  12  10       40.94      173.64    198.50 o 
  11  12  10      149.94      236.34    219.80 o 
  12  12  10      656.85      625.00    205.47 o 
   1  13  10      577.14      666.26    145.70 o 
   2  13  10     8805.29     8990.63    170.24 o 
   3  13  10      220.66      189.34    141.35 o 
   4  13  10     2900.21     2851.65    161.48 o 
   5  13  10      345.15      304.14    191.66 o 
   6  13  10     2929.07     3014.61    161.60 o 
   7  13  10       22.27       91.16    166.04 o 
   8  13  10     2145.38     2233.91    173.34 o 
   9  13  10     1074.25     1035.03    173.95 o 
  10  13  10     1615.32     1481.91    199.00 o 
  11  13  10       44.59       68.84    212.08 o 
   0  14  10    12353.36    12109.49    230.39 o 
   1  14  10        0.77      213.17    136.30 o 
   2  14  10       11.26       96.75    164.01 o 
   3  14  10     1540.41     1461.96    177.34 o 
   4  14  10     5904.34     5850.24    179.77 o 
   5  14  10      796.60     1054.43    179.13 o 
   6  14  10       38.16      284.91    170.66 o 
   7  14  10     1142.05     1227.71    184.77 o 
   8  14  10     5183.15     5227.49    224.00 o 
   9  14  10      791.69      942.33    184.87 o 
  10  14  10        2.00      122.58    231.76 o 
   1  15  10     1041.08     1147.69    167.68 o 
   2  15  10     3717.69     3497.22    178.52 o 
   3  15  10     5972.02     5603.24    166.32 o 
   4  15  10      326.29      398.60    163.86 o 
   5  15  10        9.33       98.11    190.21 o 
   6  15  10     2849.35     3001.47    219.28 o 
   7  15  10      138.68      222.72    206.99 o 
   8  15  10       96.88      418.08    204.56 o 
   9  15  10       75.29      166.73    226.48 o 
   0  16  10     1216.83     1082.75    231.18 o 
   1  16  10       97.20      305.06    194.78 o 
   2  16  10       81.31      149.37    160.14 o 
   3  16  10      378.32      532.55    174.37 o 
   4  16  10      158.23      260.82    186.21 o 
   5  16  10      194.72      434.18    194.25 o 
   6  16  10        6.63      278.51    235.03 o 
   7  16  10      141.23      313.96    190.07 o 
   1  17  10        2.65      -11.40    170.67 o 
   2  17  10     5368.68     5594.60    199.77 o 
   3  17  10        3.72      196.80    188.34 o 
   4  17  10       32.24      143.75    188.47 o 
   5  17  10      735.58      760.46    793.39 o 
   1   1  11     2862.02     2535.54    125.74 o 
   2   1  11     5514.15     5018.16    130.08 o 
   3   1  11     3799.82     3660.13    120.71 o 
   4   1  11     2664.14     3044.27    134.46 o 
   5   1  11    16596.93    16942.25    150.67 o 
   6   1  11    32076.39    31791.70    198.80 o 
   7   1  11     3820.83     3881.48    141.87 o 
   8   1  11     1566.63     1455.48    128.21 o 
   9   1  11     1077.43     1088.51    150.66 o 
  10   1  11    15587.97    15156.19    176.51 o 
  11   1  11     4398.81     4380.16    171.26 o 
  12   1  11      768.14      926.33    153.90 o 
  13   1  11     1636.63     1734.84    192.17 o 
  14   1  11     2701.95     2712.34    191.56 o 
  15   1  11      851.91      917.89    201.05 o 
  16   1  11      636.17      588.85    229.26 o 
  17   1  11     1558.20     1627.29    258.89 o 
   0   2  11    15497.36    14253.83    232.47 o 
   1   2  11    65182.66    64485.41    352.36 o 
   2   2  11     2861.24     2976.37    120.82 o 
   3   2  11     5390.67     5116.15    121.28 o 
   4   2  11    22001.13    21821.94    174.74 o 
   5   2  11    20505.41    19608.14    163.18 o 
   6   2  11        7.32      102.80    119.84 o 
   7   2  11       87.10      172.24    128.32 o 
   8   2  11    14518.17    14221.43    296.15 o 
   9   2  11     6059.74     6098.98    165.36 o 
  10   2  11       61.82      154.70    146.24 o 
  11   2  11     2625.59     2716.46    147.98 o 
  12   2  11     9314.97     9804.14    190.99 o 
  13   2  11     3826.78     3852.04    172.70 o 
  14   2  11     1320.32     1355.01    206.82 o 
  15   2  11      971.22     1022.49    220.53 o 
  16   2  11     4313.94     4092.38    228.28 o 
   1   3  11     5907.64     6120.00    123.53 o 
   2   3  11     3932.13     3692.60    114.95 o 
   3   3  11       61.28      116.18    112.24 o 
   4   3  11        2.87      144.89    118.27 o 
   5   3  11     4625.99     4425.29    131.61 o 
   6   3  11     6620.97     6443.05    133.31 o 
   7   3  11    16603.75    16232.05    159.32 o 
   8   3  11        0.84      396.59    133.42 o 
   9   3  11       96.18      170.53    126.71 o 
  10   3  11      404.83      417.09    153.10 o 
  11   3  11     5700.21     5723.93    173.62 o 
  12   3  11       91.78      206.56    172.52 o 
  13   3  11       91.16      255.45    198.72 o 
  14   3  11     1159.34     1126.57    203.57 o 
  15   3  11      117.74       75.14    235.29 o 
  16   3  11        0.11      242.83    209.62 o 
   0   4  11     1374.99     1563.70    142.25 o 
   1   4  11     6588.09     6636.19    119.97 o 
   2   4  11     1422.24     1153.91    111.07 o 
   3   4  11     4091.00     3976.88    125.80 o 
   4   4  11     3881.91     3710.43    119.03 o 
   5   4  11    13024.85    12713.13    154.22 o 
   6   4  11      623.87      569.71    135.14 o 
   7   4  11      642.62      751.49    130.90 o 
   8   4  11     3491.53     3635.69    141.06 o 
   9   4  11     1814.05     1831.30    137.34 o 
  10   4  11      193.24      290.92    163.88 o 
  11   4  11     1750.34     1933.13    171.58 o 
  12   4  11      837.26     1110.88    167.26 o 
  13   4  11       11.22      166.85    190.86 o 
  14   4  11      101.21      210.26    231.98 o 
  15   4  11      610.04      676.25    230.53 o 
  16   4  11     1075.64     1273.51    222.79 o 
   1   5  11    31592.37    32245.02    166.41 o 
   2   5  11    30491.40    29497.19    213.07 o 
   3   5  11    45575.42    44580.19    209.13 o 
   4   5  11      931.47      905.81    105.32 o 
   5   5  11     1423.13     1394.00    116.01 o 
   6   5  11     9664.70     9448.38    138.70 o 
   7   5  11     6391.76     6492.71    148.42 o 
   8   5  11     1999.86     2064.93    145.29 o 
   9   5  11     2451.64     2639.86    144.32 o 
  10   5  11     9398.25     9541.15    175.21 o 
  11   5  11     1145.49     1364.01    179.02 o 
  12   5  11      150.95      229.38    168.26 o 
  13   5  11      568.61      648.73    203.12 o 
  14   5  11     7786.24     7965.46    276.70 o 
  15   5  11     3703.22     3644.13    214.36 o 
  16   5  11      851.82      842.55    248.56 o 
   0   6  11    24913.79    24939.84    362.46 o 
   1   6  11      436.15      451.31    120.25 o 
   2   6  11      341.55      390.03    111.42 o 
   3   6  11    23589.44    23608.08    145.69 o 
   4   6  11    27114.31    27557.22    260.99 o 
   5   6  11      146.64      177.54    130.28 o 
   6   6  11      835.30      906.32    126.78 o 
   7   6  11    18824.45    18737.38    156.16 o 
   8   6  11     7351.40     7589.98    139.53 o 
   9   6  11     4959.07     4980.35    157.93 o 
  10   6  11      506.48      660.99    141.21 o 
  11   6  11     3200.99     3012.76    153.34 o 
  12   6  11     3338.03     3317.09    210.68 o 
  13   6  11     2776.04     2671.69    200.71 o 
  14   6  11      221.61      351.55    232.58 o 
  15   6  11      950.54      760.06    208.62 o 
  16   6  11     2442.09     2248.21    244.88 o 
   1   7  11       74.83       -9.78    100.22 o 
   2   7  11     2727.77     2568.48    117.18 o 
   3   7  11      429.60      414.40    108.54 o 
   4   7  11     3369.09     3360.95    119.77 o 
   5   7  11      102.80       88.60    139.60 o 
   6   7  11      387.37      415.61    122.35 o 
   7   7  11     5426.49     5435.03    147.48 o 
   8   7  11      964.31      974.14    128.91 o 
   9   7  11     1320.99     1340.38    137.86 o 
  10   7  11        3.53      451.54    204.08 o 
  11   7  11      308.96      461.66    191.01 o 
  12   7  11       33.52       73.86    186.93 o 
  13   7  11      526.96      656.52    197.35 o 
  14   7  11      187.27       68.79    209.59 o 
  15   7  11     1262.73     1401.58    230.18 o 
   0   8  11    10109.41     9907.58    210.61 o 
   1   8  11       14.89      -67.79    113.63 o 
   2   8  11     1580.95     1417.33    116.58 o 
   3   8  11     5283.04     5110.68    115.03 o 
   4   8  11    12662.61    12423.06    133.59 o 
   5   8  11      500.95      404.76    128.17 o 
   6   8  11       52.25      101.10    123.81 o 
   7   8  11      940.42     1046.78    127.93 o 
   8   8  11     6530.44     6660.22    161.83 o 
   9   8  11     7418.27     7156.48    169.78 o 
  10   8  11      707.09      804.43    161.79 o 
  11   8  11     5130.88     5215.06    201.60 o 
  12   8  11     2859.54     3024.74    203.35 o 
  13   8  11     2890.05     2831.92    195.26 o 
  14   8  11     1221.86     1209.40    243.96 o 
  15   8  11     2320.75     2238.67    227.65 o 
   1   9  11     3189.55     3259.54    113.30 o 
   2   9  11    18784.35    18305.59    137.82 o 
   3   9  11     2993.46     2950.08    125.56 o 
   4   9  11     3664.35     3528.07    130.69 o 
   5   9  11     4396.83     4303.21    141.99 o 
   6   9  11     9282.67     9180.67    154.89 o 
   7   9  11     1888.08     1923.62    125.77 o 
   8   9  11     4521.59     4110.88    145.30 o 
   9   9  11     2384.50     2285.03    141.05 o 
  10   9  11     4401.62     4447.70    169.52 o 
  11   9  11     8155.86     7895.68    183.11 o 
  12   9  11      461.52      551.68    190.91 o 
  13   9  11     2267.01     2303.79    217.00 o 
  14   9  11     1835.75     2067.53    226.69 o 
   0  10  11      771.14      507.78    183.43 o 
   1  10  11     1933.20     1747.73    115.52 o 
   2  10  11      468.56      488.76    116.46 o 
   3  10  11     1346.85     1285.30    130.82 o 
   4  10  11     2458.57     3407.97    328.93 o 
   5  10  11     7381.60     7206.02    142.24 o 
   6  10  11        5.25       90.88    127.08 o 
   7  10  11      757.68      662.76    153.37 o 
   8  10  11     4738.91     4599.41    149.80 o 
   9  10  11     5291.10     5251.26    170.00 o 
  10  10  11      410.58      490.88    184.82 o 
  11  10  11       85.22      175.20    184.07 o 
  12  10  11      707.33      733.61    193.95 o 
  13  10  11     1086.24     1128.93    225.81 o 
  14  10  11        3.21       89.37    244.91 o 
   1  11  11      210.64      223.80    144.21 o 
   2  11  11     2330.33     2264.39    141.49 o 
   3  11  11      224.29      213.94    123.13 o 
   4  11  11      948.41      907.77    157.81 o 
   5  11  11     2555.23     2592.88    129.22 o 
   6  11  11      604.45      791.75    143.35 o 
   7  11  11       22.49       -6.65    171.92 o 
   8  11  11      903.43      967.09    177.78 o 
   9  11  11        6.71      181.69    166.16 o 
  10  11  11      590.76      653.66    210.89 o 
  11  11  11      556.56      644.52    191.34 o 
  12  11  11       88.83       99.07    178.63 o 
  13  11  11       40.98       43.52    215.39 o 
   0  12  11     9614.98     9393.78    222.68 o 
   1  12  11    13569.28    13093.25    152.55 o 
   2  12  11      815.60      763.72    138.41 o 
   3  12  11     5835.07     5787.57    141.51 o 
   4  12  11    10034.99     9706.38    149.96 o 
   5  12  11     5773.01     5637.02    137.42 o 
   6  12  11      222.17      355.56    180.93 o 
   7  12  11     1085.08     1160.10    153.22 o 
   8  12  11     5099.76     4847.31    175.36 o 
   9  12  11     1850.30     1968.87    174.91 o 
  10  12  11       28.01       93.51    174.52 o 
  11  12  11      165.22      347.02    194.57 o 
  12  12  11     3308.27     3360.70    215.98 o 
   1  13  11     3225.92     3250.99    155.41 o 
   2  13  11     5004.52     4990.05    157.77 o 
   3  13  11      908.99      991.29    144.53 o 
   4  13  11      125.57      124.01    134.53 o 
   5  13  11     2744.35     2457.00    184.15 o 
   6  13  11     8823.14     8705.67    168.89 o 
   7  13  11     2681.58     2900.74    182.01 o 
   8  13  11        9.33      209.51    171.73 o 
   9  13  11     1361.68     1282.08    189.25 o 
  10  13  11     2377.46     2262.34    222.30 o 
  11  13  11     1733.99     1765.17    207.61 o 
   0  14  11     1340.68     1304.35    272.75 o 
   1  14  11       47.73      140.86    151.75 o 
   2  14  11       25.85       73.56    148.19 o 
   3  14  11      447.86      661.19    181.16 o 
   4  14  11        0.44       21.04    185.04 o 
   5  14  11        6.20      171.58    184.02 o 
   6  14  11      101.95      168.45    177.73 o 
   7  14  11       11.14      132.10    167.65 o 
   8  14  11       95.21       75.35    196.71 o 
   9  14  11      570.98      692.36    189.25 o 
  10  14  11       11.74      163.19    212.10 o 
   1  15  11     2065.28     1912.17    172.18 o 
   2  15  11     2869.50     3025.45    196.24 o 
   3  15  11      214.30      478.58    173.36 o 
   4  15  11       44.92       47.07    171.38 o 
   5  15  11      936.80      879.41    178.29 o 
   6  15  11     3879.78     3651.01    209.61 o 
   7  15  11      380.76      431.00    207.80 o 
   8  15  11      143.81      102.98    206.32 o 
   0  16  11     5800.65     5917.05    219.74 o 
   1  16  11     2334.57     2509.18    194.43 o 
   2  16  11       17.78      183.63    181.26 o 
   3  16  11     1218.76     1179.13    157.71 o 
   4  16  11     5359.43     5147.20    166.46 o 
   5  16  11     1700.46     1807.98    194.83 o 
   6  16  11      379.32      622.91    211.69 o 
   7  16  11      702.47      740.24    219.18 o 
   1  17  11      956.07      946.09    173.66 o 
   2  17  11      800.54      877.26    188.27 o 
   3  17  11     1357.87     1429.33    182.03 o 
   4  17  11       32.70      161.00    195.10 o 
   0   0  12     9672.11     9302.84    245.81 o 
   1   0  12   107527.09   106005.69    922.06 o 
   2   0  12    12058.03    11881.63    192.84 o 
   3   0  12     5525.90     5367.15    189.59 o 
   4   0  12     9310.50    10180.36    192.14 o 
   5   0  12    51924.74    53076.63    334.10 o 
   6   0  12    10337.94    10051.59    203.34 o 
   7   0  12     2184.17     2278.49    190.39 o 
   8   0  12      279.18      277.29    244.75 o 
   9   0  12    14417.05    14883.15    241.75 o 
  10   0  12       94.36      175.33    199.25 o 
  11   0  12     5062.89     4855.02    252.53 o 
  12   0  12     6607.72     6332.47    250.90 o 
  13   0  12    12565.57    12415.62    275.17 o 
  14   0  12     1426.73     1474.38    266.97 o 
  15   0  12     1327.96     1365.78    285.21 o 
  16   0  12      804.35      856.55    358.82 o 
   1   1  12    11611.20    11157.91    132.25 o 
   2   1  12       19.77      -26.84    127.43 o 
   3   1  12     4485.71     3992.79    128.82 o 
   4   1  12     1396.40     1587.27    118.48 o 
   5   1  12    20525.27    20245.94    153.00 o 
   6   1  12      921.79     1060.70    128.86 o 
   7   1  12    13602.58    13478.22    148.08 o 
   8   1  12      264.59       97.69    127.15 o 
   9   1  12      627.24      652.54    129.96 o 
  10   1  12      107.70       55.35    154.52 o 
  11   1  12     5390.60     5516.05    183.05 o 
  12   1  12        0.01       46.77    155.85 o 
  13   1  12        2.09      143.90    164.29 o 
  14   1  12     1466.54     1667.62    206.44 o 
  15   1  12     1795.87     1923.41    204.22 o 
  16   1  12        0.51       61.38    238.19 o 
   0   2  12        7.04       98.18    163.38 o 
   1   2  12     4052.01     4095.18    125.22 o 
   2   2  12     1425.37     1657.09    107.57 o 
   3   2  12     3136.34     3127.52    123.12 o 
   4   2  12     2008.15     1922.53    124.44 o 
   5   2  12    12838.42    13026.97    142.48 o 
   6   2  12     5025.03     5163.20    146.56 o 
   7   2  12      506.88      529.32    122.08 o 
   8   2  12     1769.50     1807.03    127.27 o 
   9   2  12     1241.95     1310.81    142.68 o 
  10   2  12    10214.92     9840.18    160.51 o 
  11   2  12      175.91      282.68    159.73 o 
  12   2  12     3679.32     3264.57    196.73 o 
  13   2  12      102.83      152.22    180.33 o 
  14   2  12      752.73      652.89    208.61 o 
  15   2  12      383.85      468.62    224.76 o 
  16   2  12     1183.03     1065.67    246.97 o 
   1   3  12    16076.22    15745.11    170.41 o 
   2   3  12       36.68       99.89    112.98 o 
   3   3  12    57093.44    58604.09    274.68 o 
   4   3  12        0.17       13.76    114.53 o 
   5   3  12    10558.64    10850.05    130.40 o 
   6   3  12     4669.71     4729.98    143.57 o 
   7   3  12    27126.54    27834.22    203.89 o 
   8   3  12     5191.98     4919.52    128.14 o 
   9   3  12     2924.43     2986.43    149.66 o 
  10   3  12       16.45      117.47    160.84 o 
  11   3  12     7443.02     7386.29    160.27 o 
  12   3  12      417.98      510.63    184.51 o 
  13   3  12     1113.46     1352.95    191.50 o 
  14   3  12      440.18      447.02    198.56 o 
  15   3  12     4064.50     4091.60    223.81 o 
  16   3  12       52.41      124.71    230.95 o 
   0   4  12    10686.54    11813.51    185.00 o 
   1   4  12    13474.69    12901.70    142.33 o 
   2   4  12     1129.66     1143.11    120.87 o 
   3   4  12    23829.41    23415.07    156.84 o 
   4   4  12    11466.39    11912.37    134.36 o 
   5   4  12    11513.71    11528.11    135.27 o 
   6   4  12     2317.84     2190.99    125.18 o 
   7   4  12     6557.67     6665.21    138.61 o 
   8   4  12     2849.31     3101.16    154.36 o 
   9   4  12     7109.33     7304.58    156.88 o 
  10   4  12       81.63      288.46    143.40 o 
  11   4  12     1433.23     1536.29    170.69 o 
  12   4  12      534.10      713.47    183.67 o 
  13   4  12     6330.79     6183.48    189.74 o 
  14   4  12      385.95      599.90    208.33 o 
  15   4  12      969.44     1018.42    226.88 o 
  16   4  12        0.09      299.86    268.65 o 
   1   5  12       39.83       13.00    105.59 o 
   2   5  12     3497.60     3835.82    136.24 o 
   3   5  12      451.56      465.86    114.55 o 
   4   5  12        9.42       63.28    120.11 o 
   5   5  12     1580.07     1717.02    123.56 o 
   6   5  12      176.80      162.22    131.01 o 
   7   5  12      336.15      494.05    151.51 o 
   8   5  12      115.88      151.52    135.97 o 
   9   5  12     2082.37     2170.14    150.67 o 
  10   5  12       64.27      124.46    150.75 o 
  11   5  12     1897.92     1858.90    182.24 o 
  12   5  12      741.88      759.90    195.73 o 
  13   5  12      594.80      654.90    187.98 o 
  14   5  12       32.67       49.13    203.56 o 
  15   5  12     1345.39     1156.20    233.72 o 
  16   5  12       41.13       71.47    239.70 o 
   0   6  12     2142.06     2208.81    147.87 o 
   1   6  12     4047.04     3849.27    129.61 o 
   2   6  12       31.75       74.37    109.05 o 
   3   6  12     6201.19     5508.84    124.85 o 
   4   6  12      162.40       81.99    114.47 o 
   5   6  12     3061.72     2964.31    143.54 o 
   6   6  12     1356.41     1366.58    133.92 o 
   7   6  12      850.70      948.10    133.09 o 
   8   6  12      102.86      149.29    137.73 o 
   9   6  12     8196.11     8295.78    150.48 o 
  10   6  12      147.59      121.82    153.59 o 
  11   6  12       69.45       84.18    166.44 o 
  12   6  12       16.69      172.10    170.74 o 
  13   6  12     2430.62     2431.48    200.10 o 
  14   6  12      324.96      449.17    190.19 o 
  15   6  12        2.54      101.95    216.52 o 
   1   7  12    30022.15    29849.88    175.32 o 
   2   7  12     1565.20     1530.34    118.70 o 
   3   7  12    22455.12    21416.92    142.55 o 
   4   7  12     1640.75     1526.57    138.62 o 
   5   7  12     3322.38     3130.51    134.70 o 
   6   7  12     1532.67     1479.94    123.74 o 
   7   7  12     2882.17     2840.76    163.60 o 
   8   7  12      175.13      121.46    131.72 o 
   9   7  12     5131.54     4907.95    158.81 o 
  10   7  12      355.02      406.33    166.47 o 
  11   7  12    10881.12    10555.37    200.45 o 
  12   7  12       96.49      146.09    197.94 o 
  13   7  12     3018.65     2960.67    190.48 o 
  14   7  12        0.93      230.90    193.57 o 
  15   7  12    12173.99    11468.79    415.82 o 
   0   8  12       13.98     -104.64    162.29 o 
   1   8  12      430.59      547.89    120.79 o 
   2   8  12      675.94      578.19    115.96 o 
   3   8  12     9060.90     8942.99    134.82 o 
   4   8  12        2.02      -43.43    128.77 o 
   5   8  12     4998.22     5298.65    128.90 o 
   6   8  12       63.91      187.89    140.70 o 
   7   8  12    10383.74    10330.78    161.72 o 
   8   8  12       71.91       92.64    154.88 o 
   9   8  12    12924.53    12436.60    186.77 o 
  10   8  12       30.95       13.18    162.31 o 
  11   8  12     1493.21     1436.80    199.99 o 
  12   8  12       69.95      192.10    199.30 o 
  13   8  12     5545.10     5522.56    214.06 o 
  14   8  12       32.69       66.44    222.33 o 
  15   8  12      967.91     1112.69    264.10 o 
   1   9  12      358.55      358.52    123.84 o 
   2   9  12      972.92      810.53    134.31 o 
   3   9  12        7.51        9.92    125.34 o 
   4   9  12      868.04      834.50    131.14 o 
   5   9  12     4723.23     4646.63    139.20 o 
   6   9  12     1013.67      926.97    131.08 o 
   7   9  12     3372.13     3327.99    149.25 o 
   8   9  12     1384.73     1458.05    147.98 o 
   9   9  12       40.30      245.77    147.69 o 
  10   9  12       68.18      107.26    155.32 o 
  11   9  12      649.23      599.83    197.72 o 
  12   9  12      910.53     1108.13    184.13 o 
  13   9  12        6.74      111.92    196.46 o 
  14   9  12      309.87      453.49    234.46 o 
   0  10  12      330.17      203.75    171.14 o 
   1  10  12    13301.77    13278.89    132.80 o 
   2  10  12        3.57      -49.54    125.19 o 
   3  10  12    11041.22    10992.27    139.48 o 
   4  10  12      257.96      318.01    121.31 o 
   5  10  12    12004.84    12060.95    168.18 o 
   6  10  12       29.17       75.54    136.83 o 
   7  10  12    10552.34    10179.84    172.82 o 
   8  10  12      622.39      686.65    177.23 o 
   9  10  12     5836.11     5553.20    168.23 o 
  10  10  12      172.68      378.91    189.34 o 
  11  10  12     2089.82     2199.96    173.43 o 
  12  10  12        3.45       79.02    197.72 o 
  13  10  12     7140.08     6879.49    213.51 o 
   1  11  12     1974.09     2106.73    127.13 o 
   2  11  12     6853.71     6711.47    139.54 o 
   3  11  12     4322.55     4490.16    146.59 o 
   4  11  12     4201.15     3999.06    138.66 o 
   5  11  12    10070.52    10179.55    173.39 o 
   6  11  12     2570.17     2521.29    157.98 o 
   7  11  12     8778.43     8587.88    181.64 o 
   8  11  12      450.12      738.03    179.98 o 
   9  11  12     2735.18     2716.79    202.50 o 
  10  11  12        5.22       98.74    204.87 o 
  11  11  12     4641.88     4522.50    200.29 o 
  12  11  12      699.02      815.11    197.37 o 
  13  11  12     1026.61     1163.05    226.24 o 
   0  12  12     1610.80     1384.81    189.07 o 
   1  12  12      336.63      258.17    143.88 o 
   2  12  12       59.49       90.46    136.54 o 
   3  12  12      387.90      364.89    138.70 o 
   4  12  12      119.04       10.89    153.01 o 
   5  12  12       28.52      156.29    160.41 o 
   6  12  12       13.36      213.42    142.30 o 
   7  12  12      165.20      172.50    173.43 o 
   8  12  12       65.41       -1.02    191.59 o 
   9  12  12       36.98       76.24    184.87 o 
  10  12  12       88.21      102.49    189.18 o 
  11  12  12        2.85      210.76    187.93 o 
  12  12  12      744.76      804.12    223.58 o 
   1  13  12     1050.02     1098.97    144.82 o 
   2  13  12     2555.50     2572.93    139.64 o 
   3  13  12     1526.40     1735.61    153.86 o 
   4  13  12     4748.63     4668.60    157.41 o 
   5  13  12      745.81      793.48    158.64 o 
   6  13  12     1091.98     1067.37    175.69 o 
   7  13  12      173.32      192.85    185.94 o 
   8  13  12      327.51      512.32    190.29 o 
   9  13  12     1053.60     1077.90    205.71 o 
  10  13  12      600.20      724.23    234.03 o 
  11  13  12     3035.83     2914.49    210.69 o 
   0  14  12      245.97      623.86    226.55 o 
   1  14  12     7854.09     7988.19    180.12 o 
   2  14  12      131.82      106.67    175.29 o 
   3  14  12     2651.69     2681.17    164.81 o 
   4  14  12       55.93      -16.13    164.02 o 
   5  14  12     3718.70     4020.20    178.00 o 
   6  14  12       41.07       39.51    207.48 o 
   7  14  12      642.69      642.23    177.48 o 
   8  14  12       34.31      114.76    171.33 o 
   9  14  12     2853.66     3192.70    199.21 o 
  10  14  12        2.36       -1.10    225.05 o 
   1  15  12     3429.22     3436.07    170.78 o 
   2  15  12      210.59      201.73    164.84 o 
   3  15  12     2741.99     2744.31    165.29 o 
   4  15  12     1158.65     1120.40    187.56 o 
   5  15  12     2000.86     1862.07    188.03 o 
   6  15  12      915.38      898.78    189.07 o 
   7  15  12     3221.83     3404.87    192.72 o 
   8  15  12      289.83      559.68    227.19 o 
   0  16  12       10.55      114.56    235.23 o 
   1  16  12      210.77      198.96    182.33 o 
   2  16  12       89.33      260.74    181.39 o 
   3  16  12     1967.93     1802.83    179.43 o 
   4  16  12      227.16      379.53    178.50 o 
   5  16  12       81.10      148.62    191.07 o 
   6  16  12        0.67       98.52    190.37 o 
   1  17  12     4081.69     4170.68    175.44 o 
   2  17  12      251.05      414.86    197.03 o 
   3  17  12     5086.93     4934.41    177.82 o 
   1   1  13    25799.56    27460.27    166.79 o 
   2   1  13     7076.77     6446.21    131.49 o 
   3   1  13     4058.89     4070.44    120.81 o 
   4   1  13        0.07       47.62    125.31 o 
   5   1  13     8177.77     8275.31    147.36 o 
   6   1  13     7954.44     8274.18    143.41 o 
   7   1  13    15942.32    16230.77    149.23 o 
   8   1  13      126.21      193.16    131.61 o 
   9   1  13       14.39      132.02    154.52 o 
  10   1  13    11899.12    12561.72    157.57 o 
  11   1  13     6693.79     6322.43    155.02 o 
  12   1  13      481.43      629.26    181.82 o 
  13   1  13      225.68      402.85    177.11 o 
  14   1  13    10096.15    10386.40    230.82 o 
  15   1  13      417.05      583.80    214.17 o 
  16   1  13      750.07      981.11    223.02 o 
   0   2  13    14768.00    13792.33    194.27 o 
   1   2  13    10893.97    10765.87    145.42 o 
   2   2  13      567.64      487.13    107.82 o 
   3   2  13     2480.54     2357.77    121.27 o 
   4   2  13    18441.77    18042.08    166.99 o 
   5   2  13     3074.99     2967.66    123.94 o 
   6   2  13       10.19      180.63    117.66 o 
   7   2  13     1021.88     1061.25    138.14 o 
   8   2  13    29309.41    28955.06    197.47 o 
   9   2  13      985.78     1002.76    146.29 o 
  10   2  13     1287.85     1217.69    143.81 o 
  11   2  13     2997.63     2933.15    170.34 o 
  12   2  13    13567.38    13620.88    209.75 o 
  13   2  13     3551.90     3511.14    180.49 o 
  14   2  13     1696.48     1652.13    205.02 o 
  15   2  13      611.70      544.74    204.61 o 
  16   2  13     3418.64     2978.90    252.99 o 
   1   3  13     4720.93     5054.84    139.96 o 
   2   3  13    12165.62    11513.50    153.56 o 
   3   3  13       83.88      -40.45    127.77 o 
   4   3  13     3478.22     3652.90    120.15 o 
   5   3  13     2904.73     2905.79    122.78 o 
   6   3  13     6820.63     7009.29    144.53 o 
   7   3  13       14.07       58.70    126.76 o 
   8   3  13     1383.38     1408.62    130.05 o 
   9   3  13     3374.04     3401.81    147.41 o 
  10   3  13     1594.99     1585.58    150.29 o 
  11   3  13       59.45      209.52    167.29 o 
  12   3  13        5.11      119.36    162.25 o 
  13   3  13      512.59      475.37    193.53 o 
  14   3  13      499.46      775.42    202.92 o 
  15   3  13      359.56      221.18    208.68 o 
  16   3  13      326.32      354.28    255.19 o 
   0   4  13    12107.46    11926.06    210.32 o 
   1   4  13     1892.71     1724.68    127.40 o 
   2   4  13      187.64      239.44    134.34 o 
   3   4  13     2082.95     2001.64    114.51 o 
   4   4  13     3659.89     3824.59    110.84 o 
   5   4  13     1988.38     1898.17    120.62 o 
   6   4  13      436.31      459.20    132.28 o 
   7   4  13     1449.59     1383.07    136.68 o 
   8   4  13     1676.32     1702.82    133.22 o 
   9   4  13     1397.98     1414.99    157.30 o 
  10   4  13      953.16      940.88    155.40 o 
  11   4  13      279.49      435.69    161.52 o 
  12   4  13     7393.90     7419.03    189.02 o 
  13   4  13     1048.64     1158.64    185.83 o 
  14   4  13     1109.37     1144.58    223.33 o 
  15   4  13      308.51      331.50    227.38 o 
  16   4  13     1906.64     1907.14    253.07 o 
   1   5  13     5716.22     5601.63    114.10 o 
   2   5  13    33215.67    32522.66    267.09 o 
   3   5  13     3595.42     3459.28    125.76 o 
   4   5  13       12.30       55.59    127.30 o 
   5   5  13      711.34      563.63    131.65 o 
   6   5  13    29932.66    30556.21    250.34 o 
   7   5  13      193.51      371.99    137.36 o 
   8   5  13      162.26      221.02    136.50 o 
   9   5  13     4056.00     4059.62    155.35 o 
  10   5  13    12209.85    12119.17    169.70 o 
  11   5  13     1989.30     2049.96    166.72 o 
  12   5  13     1739.99     1891.43    178.42 o 
  13   5  13     5503.47     5519.81    216.65 o 
  14   5  13     3203.87     3150.40    221.68 o 
  15   5  13     2728.90     2876.90    219.55 o 
  16   5  13     1393.59     1604.97    311.89 o 
   0   6  13    27954.29    27028.41    192.96 o 
   1   6  13     7617.98     7236.87    118.28 o 
   2   6  13       67.32       56.53     99.28 o 
   3   6  13    10471.03    10088.52    130.64 o 
   4   6  13    14309.56    13894.63    130.34 o 
   5   6  13     7636.29     7651.23    157.14 o 
   6   6  13     3612.09     3532.78    130.79 o 
   7   6  13      334.24      374.27    145.47 o 
   8   6  13     5330.55     5364.89    151.73 o 
   9   6  13    11374.29    11103.02    156.45 o 
  10   6  13      293.61      130.01    143.71 o 
  11   6  13       25.27       94.80    192.43 o 
  12   6  13     1172.10     1385.93    165.30 o 
  13   6  13      723.08      812.79    203.81 o 
  14   6  13       12.46      230.75    218.30 o 
  15   6  13       22.10      137.88    211.10 o 
   1   7  13     2233.04     2033.75    128.86 o 
   2   7  13      105.69       49.37    120.27 o 
   3   7  13     1392.46     1343.50    117.11 o 
   4   7  13     1445.28     1364.77    129.56 o 
   5   7  13     1386.80     1457.49    116.92 o 
   6   7  13     1558.94     1504.86    130.15 o 
   7   7  13       68.48       71.13    128.52 o 
   8   7  13      296.52      329.88    140.83 o 
   9   7  13     1007.34     1082.35    156.14 o 
  10   7  13      844.97      876.63    164.75 o 
  11   7  13       31.39       54.19    180.18 o 
  12   7  13       95.87      292.84    182.36 o 
  13   7  13      164.51       57.26    172.80 o 
  14   7  13      114.11      137.46    207.02 o 
  15   7  13        7.35      180.77    246.86 o 
   0   8  13    19214.81    18428.94    301.66 o 
   1   8  13    12236.30    11976.36    134.15 o 
   2   8  13      365.10      450.23    135.50 o 
   3   8  13     3582.02     3421.24    128.66 o 
   4   8  13     4927.64     4761.10    127.43 o 
   5   8  13     9329.70     9313.65    147.01 o 
   6   8  13     2335.20     2162.51    145.53 o 
   7   8  13       16.00       90.77    140.58 o 
   8   8  13    10961.03    10296.39    152.19 o 
   9   8  13     5082.41     5032.49    169.64 o 
  10   8  13      842.37      952.40    190.92 o 
  11   8  13       15.65      106.83    178.77 o 
  12   8  13     4106.97     4111.79    201.66 o 
  13   8  13     1183.72     1149.06    229.34 o 
  14   8  13        3.34       72.84    236.98 o 
   1   9  13     7782.58     7893.87    152.40 o 
   2   9  13     7076.23     6840.55    129.89 o 
   3   9  13     6799.25     6844.80    133.03 o 
   4   9  13      487.17      528.66    142.83 o 
   5   9  13       19.19       49.90    123.52 o 
   6   9  13    20588.45    20285.19    225.78 o 
   7   9  13     2905.47     2806.35    154.51 o 
   8   9  13     3273.05     3247.63    175.63 o 
   9   9  13       37.10      256.39    157.71 o 
  10   9  13     6487.50     6420.37    178.85 o 
  11   9  13     1707.83     1681.52    196.90 o 
  12   9  13      844.24      896.27    190.88 o 
  13   9  13       22.11      143.07    199.41 o 
  14   9  13     1818.29     1707.14    227.84 o 
   0  10  13     6144.60     5677.88    207.47 o 
   1  10  13     1588.39     1419.28    135.41 o 
   2  10  13     3323.46     3221.90    124.70 o 
   3  10  13      508.99      484.84    138.78 o 
   4  10  13     3213.80     2847.58    151.79 o 
   5  10  13      405.97      446.24    132.51 o 
   6  10  13      625.54      906.07    163.65 o 
   7  10  13     3628.67     3521.55    159.55 o 
   8  10  13      383.79      349.44    186.48 o 
   9  10  13       10.19      -68.16    156.07 o 
  10  10  13        1.61      -60.84    183.87 o 
  11  10  13      743.21      710.22    180.38 o 
  12  10  13     1333.94     1382.13    209.08 o 
  13  10  13      173.89      324.04    202.51 o 
   1  11  13     1419.70     1569.80    135.32 o 
   2  11  13     5308.30     5286.13    146.72 o 
   3  11  13       69.14       26.78    158.44 o 
   4  11  13     5867.28     5624.49    174.33 o 
   5  11  13       60.60      166.14    138.79 o 
   6  11  13     1454.87     1399.23    178.83 o 
   7  11  13      831.14      956.09    158.27 o 
   8  11  13      212.46      238.82    151.31 o 
   9  11  13        7.49       63.20    183.46 o 
  10  11  13       99.37      257.12    190.24 o 
  11  11  13      819.57      863.99    199.38 o 
  12  11  13        0.32      135.75    203.38 o 
   0  12  13     7776.32     7630.94    258.17 o 
   1  12  13     1156.13     1160.94    151.74 o 
   2  12  13      512.16      599.05    136.25 o 
   3  12  13     1239.02     1101.39    133.36 o 
   4  12  13    17293.61    17151.72    165.99 o 
   5  12  13      318.56      491.01    154.71 o 
   6  12  13      765.01      785.34    163.03 o 
   7  12  13     1849.15     1634.87    183.68 o 
   8  12  13     9744.84     9679.75    189.55 o 
   9  12  13      192.23      126.44    184.55 o 
  10  12  13      758.57      904.55    206.94 o 
  11  12  13     2379.70     2455.58    193.17 o 
  12  12  13     1779.89     1443.74    348.14 o 
   1  13  13      513.78      705.19    151.28 o 
   2  13  13    10217.81     9588.44    158.21 o 
   3  13  13      445.15      496.49    179.18 o 
   4  13  13      646.52      649.65    156.41 o 
   5  13  13     3058.58     3335.50    162.58 o 
   6  13  13     1245.82     1182.53    194.10 o 
   7  13  13     2753.13     2910.81    164.18 o 
   8  13  13       68.03      310.86    182.23 o 
   9  13  13      652.10      791.04    202.00 o 
  10  13  13     2005.49     2200.92    209.72 o 
  11  13  13     1161.82     1215.51    648.99 o 
   0  14  13     1014.16      972.75    277.29 o 
   1  14  13     1154.07     1261.31    172.71 o 
   2  14  13      314.02      412.47    157.70 o 
   3  14  13      141.04      242.07    141.64 o 
   4  14  13      625.84      644.82    175.19 o 
   5  14  13      839.23      873.03    166.58 o 
   6  14  13      853.96      830.38    179.75 o 
   7  14  13      522.91      307.64    183.98 o 
   8  14  13       24.40       44.12    181.67 o 
   9  14  13        2.04      232.20    203.20 o 
   1  15  13     1522.77     1674.40    158.73 o 
   2  15  13     5327.80     5271.55    167.85 o 
   3  15  13     1470.40     1572.21    182.01 o 
   4  15  13        1.02      -35.71    180.99 o 
   5  15  13      152.75      196.30    177.31 o 
   6  15  13     2781.54     3034.80    205.88 o 
   7  15  13     1457.75     1487.64    188.99 o 
   8  15  13      160.10      385.92    213.27 o 
   0  16  13     6377.40     6142.77    239.40 o 
   1  16  13     2162.98     2339.23    165.95 o 
   2  16  13      578.81      680.21    166.94 o 
   3  16  13      871.94     1029.43    173.93 o 
   4  16  13     2941.69     2841.84    183.42 o 
   5  16  13     1710.01     1642.60    200.11 o 
   6  16  13        0.75       68.37    212.45 o 
   1  17  13       25.19      159.49    174.06 o 
   2  17  13     1105.63     1055.33    207.09 o 
   0   0  14    97648.66    96605.15    687.67 o 
   1   0  14      238.53      129.91    149.48 o 
   2   0  14      364.86      382.05    196.00 o 
   3   0  14      219.38      331.52    183.23 o 
   4   0  14    76979.82    74785.62    433.64 o 
   5   0  14     3361.18     2945.06    187.78 o 
   6   0  14      720.13      796.52    194.25 o 
   7   0  14       55.70       98.62    181.09 o 
   8   0  14    23340.97    22814.88   1174.35 o 
   9   0  14    10778.67    10088.74    212.28 o 
  10   0  14     5702.86     6190.27    255.28 o 
  11   0  14      147.92      332.67    227.36 o 
  12   0  14     5336.59     5341.72    271.75 o 
  13   0  14      156.53      360.28    278.94 o 
  14   0  14     3455.33     3721.41    268.88 o 
  15   0  14      160.27      181.77    259.14 o 
  16   0  14     1302.98     1605.41    350.27 o 
   1   1  14     1310.77      941.09    122.59 o 
   2   1  14    24915.34    24578.50    147.27 o 
   3   1  14     5222.26     4708.43    129.93 o 
   4   1  14     5282.06     5209.63    126.58 o 
   5   1  14     1010.26     1116.13    125.22 o 
   6   1  14     6092.17     6151.20    134.66 o 
   7   1  14     2512.02     2470.03    126.76 o 
   8   1  14     1085.36     1244.96    137.01 o 
   9   1  14      914.27      820.86    159.43 o 
  10   1  14     6001.62     5969.63    158.34 o 
  11   1  14      324.68      400.78    153.38 o 
  12   1  14        1.48      130.45    185.73 o 
  13   1  14      251.78      395.32    173.96 o 
  14   1  14     4895.80     5331.25    215.78 o 
  15   1  14      331.72      475.91    214.26 o 
  16   1  14      937.72     1213.23    229.91 o 
   0   2  14    34275.02    32966.43    326.03 o 
   1   2  14    11427.23    12052.73    129.10 o 
   2   2  14     7585.31     7286.13    129.93 o 
   3   2  14      837.53      868.70    125.89 o 
   4   2  14     6904.84     6752.28    132.15 o 
   5   2  14     1838.80     1659.99    133.77 o 
   6   2  14     6464.72     6338.73    138.62 o 
   7   2  14       77.87       95.49    137.48 o 
   8   2  14       19.92       -0.10    125.71 o 
   9   2  14     3677.46     3476.28    144.13 o 
  10   2  14      778.06      796.81    140.68 o 
  11   2  14      536.27      576.62    156.96 o 
  12   2  14     1157.22     1464.71    169.50 o 
  13   2  14      409.47      464.74    194.70 o 
  14   2  14       34.90       13.60    205.98 o 
  15   2  14      389.69      475.36    215.80 o 
  16   2  14      222.57      376.86    235.43 o 
   1   3  14     7473.03     7106.75    143.23 o 
   2   3  14    15516.51    14973.47    155.29 o 
   3   3  14    25094.71    25923.13    190.18 o 
   4   3  14     1166.70     1227.58    116.07 o 
   5   3  14      316.56      329.93    126.33 o 
   6   3  14    41972.59    41864.30    273.26 o 
   7   3  14     3386.54     3401.04    132.63 o 
   8   3  14       44.55      111.90    136.39 o 
   9   3  14      127.06      177.48    143.84 o 
  10   3  14    14740.80    14483.58    163.94 o 
  11   3  14      713.18      672.07    153.73 o 
  12   3  14     1190.96     1345.01    174.60 o 
  13   3  14      129.88      219.45    209.60 o 
  14   3  14     7381.07     7380.73    242.29 o 
  15   3  14      116.96      392.50    206.10 o 
  16   3  14      216.36      361.45    261.14 o 
   0   4  14     5584.28     5004.59    188.10 o 
   1   4  14     9936.42    10096.87    139.94 o 
   2   4  14      401.36      310.81    126.15 o 
   3   4  14     7947.97     7962.88    138.73 o 
   4   4  14    13509.68    13402.16    142.31 o 
   5   4  14     4397.69     4397.82    127.43 o 
   6   4  14      502.21      593.30    139.16 o 
   7   4  14      759.40      828.25    133.20 o 
   8   4  14    26952.98    26968.99    194.81 o 
   9   4  14     1493.81     1559.17    149.82 o 
  10   4  14        2.79        4.38    147.53 o 
  11   4  14      303.96      335.87    159.75 o 
  12   4  14    13124.39    13347.87    233.19 o 
  13   4  14      478.47      461.44    203.53 o 
  14   4  14       42.53       -7.72    204.27 o 
  15   4  14       22.46      235.17    223.80 o 
  16   4  14     5729.89     5688.36    243.57 o 
   1   5  14       39.36       41.12     99.47 o 
   2   5  14    10947.33    10724.84    136.54 o 
   3   5  14     4558.16     4214.88    144.29 o 
   4   5  14     2001.64     2105.25    129.31 o 
   5   5  14     2262.48     2309.13    133.86 o 
   6   5  14     1397.38     1229.49    132.73 o 
   7   5  14      839.33      857.31    133.59 o 
   8   5  14     1521.82     1578.02    149.87 o 
   9   5  14     4263.90     4140.81    161.79 o 
  10   5  14      262.27      311.39    145.20 o 
  11   5  14       25.74      -95.56    162.82 o 
  12   5  14        0.69       25.20    165.27 o 
  13   5  14     1103.50     1119.32    183.12 o 
  14   5  14      121.40      305.00    210.58 o 
  15   5  14      442.79      628.57    238.57 o 
   0   6  14    14217.61    14430.19    198.83 o 
   1   6  14     5690.88     5539.56    137.83 o 
   2   6  14       40.69       53.28    123.61 o 
   3   6  14     1218.16     1239.69    128.19 o 
   4   6  14      432.81      419.70    127.11 o 
   5   6  14     4157.20     4191.43    143.49 o 
   6   6  14      301.30      324.51    140.87 o 
   7   6  14      973.71     1060.49    159.32 o 
   8   6  14     2921.61     2987.60    136.38 o 
   9   6  14     6025.21     5620.93    161.53 o 
  10   6  14      289.51      382.65    177.49 o 
  11   6  14       10.81      212.26    163.51 o 
  12   6  14     6457.70     6626.32    191.68 o 
  13   6  14      123.27      323.58    185.84 o 
  14   6  14      295.21      468.94    224.84 o 
  15   6  14       43.99      198.80    245.55 o 
   1   7  14     1232.11     1294.02    120.47 o 
   2   7  14    31063.06    30088.64    178.89 o 
   3   7  14     5416.53     5425.09    134.07 o 
   4   7  14     1269.27     1309.32    125.56 o 
   5   7  14     5605.04     5560.22    147.01 o 
   6   7  14    25682.22    25455.61    237.60 o 
   7   7  14     1043.09     1140.87    170.71 o 
   8   7  14     5413.08     5078.77    142.02 o 
   9   7  14     1330.88     1468.93    168.18 o 
  10   7  14    13620.95    13302.29    200.56 o 
  11   7  14     3127.62     3134.93    181.65 o 
  12   7  14     2087.09     2093.39    176.27 o 
  13   7  14      591.49      672.21    181.22 o 
  14   7  14     3164.90     3420.01    244.56 o 
  15   7  14      524.21      640.66    252.86 o 
   0   8  14    30620.91    30330.34    271.19 o 
   1   8  14      270.48      473.92    121.23 o 
   2   8  14     1003.17      939.98    116.81 o 
   3   8  14        6.29       33.64    123.92 o 
   4   8  14    13774.36    13748.38    149.94 o 
   5   8  14     1680.25     1605.69    176.47 o 
   6   8  14       56.41      204.06    132.63 o 
   7   8  14        6.41       46.86    149.53 o 
   8   8  14     3436.21     3250.01    142.05 o 
   9   8  14        5.50      -10.69    150.20 o 
  10   8  14       58.34      188.21    172.44 o 
  11   8  14     1300.36     1659.47    197.00 o 
  12   8  14     4873.41     4786.50    193.20 o 
  13   8  14     1007.20     1074.27    244.44 o 
  14   8  14      522.51      585.05    226.54 o 
   1   9  14       51.00       75.15    122.97 o 
   2   9  14     5657.37     5370.09    131.99 o 
   3   9  14       18.67       35.92    125.36 o 
   4   9  14     2441.48     2343.71    135.02 o 
   5   9  14       44.78       -2.35    143.45 o 
   6   9  14     2064.28     1991.18    138.83 o 
   7   9  14       96.71      175.09    169.00 o 
   8   9  14      490.08      499.82    169.34 o 
   9   9  14      566.09      640.15    159.97 o 
  10   9  14        0.43       66.63    187.85 o 
  11   9  14       14.88     -225.11    225.11 o 
  12   9  14       88.18      322.76    186.51 o 
  13   9  14      561.87      587.80    216.59 o 
  14   9  14        9.67      152.80    242.38 o 
   0  10  14     5984.65     5806.02    237.49 o 
   1  10  14        6.86       32.77    125.31 o 
   2  10  14       67.30      121.77    124.53 o 
   3  10  14     1488.54     1591.41    160.86 o 
   4  10  14    25280.58    24368.56    419.93 o 
   5  10  14       97.46      122.86    161.11 o 
   6  10  14       18.08      127.50    173.90 o 
   7  10  14     2152.52     2156.65    143.62 o 
   8  10  14    19257.77    19621.22    239.35 o 
   9  10  14      964.72      898.71    153.48 o 
  10  10  14      566.62      542.73    195.18 o 
  11  10  14      566.39      623.37    174.92 o 
  12  10  14     2964.78     2890.53    199.52 o 
  13  10  14     1183.86     1174.44    223.75 o 
   1  11  14      526.70      488.14    135.04 o 
   2  11  14     8943.09     8626.28    138.76 o 
   3  11  14     3455.98     3431.88    144.06 o 
   4  11  14       32.89       -8.21    163.73 o 
   5  11  14     1024.92      976.08    147.15 o 
   6  11  14    10867.28    10453.27    183.02 o 
   7  11  14     1301.38     1351.18    176.01 o 
   8  11  14      812.23      900.63    173.99 o 
   9  11  14      388.27      473.33    177.57 o 
  10  11  14     4470.11     4355.62    188.08 o 
  11  11  14      831.84      863.69    198.09 o 
  12  11  14        6.96      195.62    224.59 o 
   0  12  14     2794.05     2856.21    221.05 o 
   1  12  14      224.27      245.18    145.86 o 
   2  12  14       21.84      116.16    131.76 o 
   3  12  14       87.06      147.85    143.43 o 
   4  12  14     1174.71     1254.06    151.14 o 
   5  12  14      490.50      520.78    159.45 o 
   6  12  14      280.69      142.57    165.02 o 
   7  12  14      367.61      427.69    177.46 o 
   8  12  14      303.10      402.77    170.12 o 
   9  12  14       14.90      212.64    176.70 o 
  10  12  14        5.00      114.96    197.03 o 
  11  12  14       64.16      297.79    199.73 o 
   1  13  14     1705.80     1660.40    170.42 o 
   2  13  14      732.35      697.00    143.11 o 
   3  13  14     1183.13     1067.38    178.63 o 
   4  13  14     1570.10     1665.51    180.17 o 
   5  13  14      846.38      904.38    156.78 o 
   6  13  14      208.92      354.64    194.47 o 
   7  13  14        2.66      -45.97    167.67 o 
   8  13  14       91.86      170.72    179.40 o 
   9  13  14       76.98      175.33    188.03 o 
  10  13  14     2180.45     2204.71    215.15 o 
   0  14  14    12082.74    11786.47    297.74 o 
   1  14  14      406.19      298.11    167.80 o 
   2  14  14       53.47      174.65    176.59 o 
   3  14  14     1007.79     1147.59    150.43 o 
   4  14  14     6224.29     6280.18    185.47 o 
   5  14  14       95.88      200.55    193.50 o 
   6  14  14     1708.31     1777.13    188.62 o 
   7  14  14      209.93      408.97    182.14 o 
   8  14  14     6086.60     6000.41    185.77 o 
   9  14  14      450.34      599.79    202.78 o 
   1  15  14      571.65      678.86    166.40 o 
   2  15  14     7029.53     6796.76    184.11 o 
   3  15  14       93.29      289.51    181.89 o 
   4  15  14     1350.06     1566.33    184.72 o 
   5  15  14      301.24      265.35    200.00 o 
   6  15  14     2559.09     2415.72    195.97 o 
   7  15  14       78.40      163.88    187.52 o 
   0  16  14     1812.89     1833.25    262.98 o 
   1  16  14       16.46      156.36    180.76 o 
   2  16  14        6.59       72.04    169.73 o 
   3  16  14        8.19      150.55    201.77 o 
   4  16  14      395.33      470.21    201.48 o 
   5  16  14      151.51       -3.68    203.26 o 
   1  17  14      108.84      341.27    341.00 o 
   1   1  15    11903.92    10871.75    131.50 o 
   2   1  15    18938.93    18631.93    138.39 o 
   3   1  15    39865.44    40428.32    302.43 o 
   4   1  15    10757.60    10450.98    130.50 o 
   5   1  15     3458.77     3420.27    128.99 o 
   6   1  15     2552.21     2686.44    132.42 o 
   7   1  15     6226.27     6245.68    146.57 o 
   8   1  15     7575.97     7396.84    143.79 o 
   9   1  15       92.45      204.12    146.86 o 
  10   1  15       11.60       21.50    143.87 o 
  11   1  15     4321.94     4352.79    167.34 o 
  12   1  15      105.53      298.42    179.88 o 
  13   1  15      339.40      435.33    190.88 o 
  14   1  15      699.90      665.75    194.78 o 
  15   1  15     2540.61     2445.31    211.11 o 
  16   1  15      101.12      182.19    256.41 o 
   0   2  15      397.90      507.06    145.40 o 
   1   2  15    21848.06    21800.48    167.81 o 
   2   2  15       31.56      -15.27    126.08 o 
   3   2  15    18099.61    17683.46    170.58 o 
   4   2  15     1984.67     1879.71    125.47 o 
   5   2  15    21757.83    22003.57    161.63 o 
   6   2  15      361.78      468.71    128.48 o 
   7   2  15    13547.11    13366.37    156.19 o 
   8   2  15     2296.92     2336.84    130.11 o 
   9   2  15    10455.22    10259.25    157.39 o 
  10   2  15      329.44      407.64    155.92 o 
  11   2  15     3934.72     3872.65    166.04 o 
  12   2  15        0.67       30.78    166.25 o 
  13   2  15     7229.28     7492.42    204.25 o 
  14   2  15       30.63       77.11    195.64 o 
  15   2  15     1587.15     1551.79    214.22 o 
  16   2  15       61.59      143.45    251.83 o 
   1   3  15     2420.02     2670.70    131.45 o 
   2   3  15       49.27       45.62    117.62 o 
   3   3  15     2106.64     2001.21    127.15 o 
   4   3  15      427.25      586.70    126.00 o 
   5   3  15     7758.38     7873.10    147.79 o 
   6   3  15     2310.63     2315.00    136.22 o 
   7   3  15     4091.96     4060.83    132.66 o 
   8   3  15     8236.66     7972.01    165.35 o 
   9   3  15     6841.45     6616.82    159.52 o 
  10   3  15      233.30      342.95    143.81 o 
  11   3  15     1386.08     1533.53    156.53 o 
  12   3  15      313.07      379.85    188.90 o 
  13   3  15     1157.75     1135.93    195.93 o 
  14   3  15     3044.42     3035.59    232.29 o 
  15   3  15     2744.23     2863.30    218.36 o 
  16   3  15      708.40      649.19    267.86 o 
   0   4  15     3389.13     2787.15    184.80 o 
   1   4  15     6025.29     5994.28    121.10 o 
   2   4  15     7458.18     7640.81    155.41 o 
   3   4  15      563.70      578.29    128.45 o 
   4   4  15      142.94      165.74    137.40 o 
   5   4  15     2852.12     2886.51    121.12 o 
   6   4  15     1556.23     1664.60    132.03 o 
   7   4  15      670.96      590.63    142.31 o 
   8   4  15      529.03      502.74    158.58 o 
   9   4  15      202.79      223.01    131.67 o 
  10   4  15     1505.17     1290.70    173.43 o 
  11   4  15     1622.32     1580.69    168.79 o 
  12   4  15       46.41       14.98    172.26 o 
  13   4  15     1552.68     1513.17    193.10 o 
  14   4  15        6.35       -0.98    202.15 o 
  15   4  15     1036.11     1204.10    236.98 o 
   1   5  15    11801.19    11328.34    135.72 o 
   2   5  15      839.95      917.90    132.46 o 
   3   5  15    15414.29    15237.73    162.36 o 
   4   5  15     2132.60     2153.19    117.58 o 
   5   5  15    14548.99    14466.83    143.76 o 
   6   5  15     8859.93     8881.39    134.35 o 
   7   5  15    13948.83    13763.93    177.62 o 
   8   5  15       39.47       23.73    163.45 o 
   9   5  15     8453.14     8020.55    167.61 o 
  10   5  15      397.80      535.77    137.13 o 
  11   5  15     9694.36     9871.40    199.23 o 
  12   5  15      133.80      308.46    192.23 o 
  13   5  15     2760.01     2843.44    183.70 o 
  14   5  15      237.66      436.33    227.40 o 
  15   5  15     7894.89     8196.42    243.25 o 
   0   6  15     8065.51     8023.64    171.78 o 
   1   6  15    13079.80    13061.87    151.90 o 
   2   6  15        2.90      -12.08    124.37 o 
   3   6  15    11944.15    11822.09    148.35 o 
   4   6  15     1002.56      931.06    137.85 o 
   5   6  15     9178.49     9234.42    146.24 o 
   6   6  15       91.29      147.28    141.16 o 
   7   6  15     1076.97     1134.99    130.34 o 
   8   6  15      962.16     1054.25    145.70 o 
   9   6  15    12219.14    11667.25    179.12 o 
  10   6  15      400.20      390.14    151.01 o 
  11   6  15      918.47      937.07    180.31 o 
  12   6  15     1253.84     1334.08    182.90 o 
  13   6  15     4528.79     4477.84    199.82 o 
  14   6  15      150.60      132.57    237.22 o 
  15   6  15      422.31      300.02    233.63 o 
   1   7  15      349.67      434.74    111.35 o 
   2   7  15      759.21      741.11    133.71 o 
   3   7  15        0.01       24.54    126.64 o 
   4   7  15     1166.87     1319.08    115.08 o 
   5   7  15       44.96       97.85    136.76 o 
   6   7  15        1.58       -8.08    146.26 o 
   7   7  15       35.11       90.10    160.32 o 
   8   7  15      767.09      632.71    138.47 o 
   9   7  15      271.01      309.59    145.36 o 
  10   7  15      349.05      373.01    178.92 o 
  11   7  15      410.72      366.09    191.59 o 
  12   7  15      139.87      148.67    190.00 o 
  13   7  15       19.45      279.16    188.34 o 
  14   7  15       25.65        3.58    210.28 o 
   0   8  15     4807.13     4640.73    216.30 o 
   1   8  15    10429.35    10462.00    144.92 o 
   2   8  15        0.10       25.63    148.32 o 
   3   8  15     9456.19     9410.18    148.00 o 
   4   8  15     2526.60     2574.86    156.92 o 
   5   8  15     7933.78     8163.10    166.93 o 
   6   8  15     1021.89      956.05    147.92 o 
   7   8  15      995.19     1053.45    151.46 o 
   8   8  15      418.33      518.07    160.80 o 
   9   8  15     9903.82     9474.66    181.15 o 
  10   8  15      384.14      489.65    171.15 o 
  11   8  15      330.01      405.04    193.60 o 
  12   8  15      215.26      235.78    212.54 o 
  13   8  15     1851.54     1760.71    239.60 o 
  14   8  15       17.11      153.53    240.37 o 
   1   9  15     9558.75     9503.95    145.53 o 
   2   9  15        3.78      -21.99    152.04 o 
   3   9  15     7436.00     7461.78    129.44 o 
   4   9  15       15.74       18.55    140.32 o 
   5   9  15    16933.12    15878.17    206.82 o 
   6   9  15      328.78      336.28    144.67 o 
   7   9  15     8282.56     8251.61    209.74 o 
   8   9  15      197.29      300.11    156.81 o 
   9   9  15     1902.35     1821.51    160.06 o 
  10   9  15     1614.14     1650.56    179.89 o 
  11   9  15     9135.65     8777.94    217.24 o 
  12   9  15      263.39      281.20    186.78 o 
  13   9  15      360.86      449.05    212.31 o 
   0  10  15      103.19       61.18    211.90 o 
   1  10  15     2874.62     3006.46    130.64 o 
   2  10  15      633.75      788.87    129.81 o 
   3  10  15     1430.38     1316.46    150.72 o 
   4  10  15        4.57     -126.11    155.07 o 
   5  10  15     1203.08     1262.66    165.30 o 
   6  10  15      213.64      354.27    154.33 o 
   7  10  15     3415.58     3511.44    188.64 o 
   8  10  15        4.85     -151.97    167.46 o 
   9  10  15      150.92      280.72    158.75 o 
  10  10  15     1873.86     1842.87    188.36 o 
  11  10  15     2128.35     2094.87    191.90 o 
  12  10  15      604.40      623.86    189.31 o 
  13  10  15     2852.35     2724.67    215.06 o 
   1  11  15      122.04      117.41    139.04 o 
   2  11  15       42.03       35.51    143.95 o 
   3  11  15     2975.03     3012.93    148.28 o 
   4  11  15      135.27      332.47    167.45 o 
   5  11  15      447.66      556.16    156.48 o 
   6  11  15      419.54      574.69    169.59 o 
   7  11  15       68.32      140.63    184.44 o 
   8  11  15      303.22      436.77    191.22 o 
   9  11  15        2.56       16.98    182.35 o 
  10  11  15      462.22      444.73    183.10 o 
  11  11  15      474.06      465.34    201.35 o 
  12  11  15       94.92      191.54    211.98 o 
   0  12  15     1591.79     1713.30    206.96 o 
   1  12  15     2817.82     2885.05    153.85 o 
   2  12  15     1642.48     1719.28    164.84 o 
   3  12  15     4858.63     4834.84    165.15 o 
   4  12  15      447.52      464.24    159.31 o 
   5  12  15     4958.91     5144.02    184.87 o 
   6  12  15     1336.78     1436.09    177.27 o 
   7  12  15     8825.35     8087.60    162.85 o 
   8  12  15     3451.58     3518.72    171.39 o 
   9  12  15     3389.02     3502.64    177.69 o 
  10  12  15       16.33      152.75    198.04 o 
  11  12  15     1283.39     1262.17    219.30 o 
   1  13  15     4584.18     4473.00    168.83 o 
   2  13  15     3312.78     3301.60    173.35 o 
   3  13  15    11869.31    11587.36    203.57 o 
   4  13  15      374.83      539.39    170.45 o 
   5  13  15      529.23      792.61    169.99 o 
   6  13  15      218.78      366.16    186.04 o 
   7  13  15     4083.29     3927.32    183.02 o 
   8  13  15      352.78      340.68    184.15 o 
   9  13  15     2189.88     2014.68    189.73 o 
  10  13  15      199.34       36.87    206.82 o 
   0  14  15      332.30      496.95    276.96 o 
   1  14  15        0.93      202.88    164.23 o 
   2  14  15       66.28      184.39    172.08 o 
   3  14  15        0.63      236.24    167.00 o 
   4  14  15       83.91      151.90    181.73 o 
   5  14  15      665.17      932.78    192.28 o 
   6  14  15      341.90      460.76    174.97 o 
   7  14  15       12.82       85.84    193.03 o 
   8  14  15       30.17     -101.42    189.16 o 
   9  14  15      300.10      423.45    244.76 o 
   1  15  15     4103.26     4307.33    171.52 o 
   2  15  15      798.36      940.98    166.73 o 
   3  15  15     3470.94     3619.76    192.89 o 
   4  15  15      124.31      129.53    159.44 o 
   5  15  15     2592.24     2591.22    194.76 o 
   6  15  15      992.91      933.47    190.13 o 
   7  15  15     3155.02     3182.52    195.78 o 
   0  16  15      851.41     1032.82    267.75 o 
   1  16  15     5948.76     5796.63    173.09 o 
   2  16  15      323.97      484.81    182.23 o 
   3  16  15     3184.72     3070.37    188.41 o 
   4  16  15      581.91      712.33    207.12 o 
   5  16  15     4721.35     4182.88    497.72 o 
   0   0  16    11153.05    10090.29    263.17 o 
   1   0  16    17671.36    18299.46    203.16 o 
   2   0  16     1010.47      893.33    174.58 o 
   3   0  16    14287.03    13979.84    201.08 o 
   4   0  16    13065.16    12730.37    195.51 o 
   5   0  16     8866.55     8701.63    179.44 o 
   6   0  16      192.47      315.94    164.07 o 
   7   0  16     2777.75     2961.11    196.31 o 
   8   0  16     6066.52     6023.19    211.71 o 
   9   0  16    10701.57    11170.70    242.16 o 
  10   0  16       74.28      219.96    220.46 o 
  11   0  16     2748.83     2371.83    325.49 o 
  12   0  16     8024.88     7858.97    287.17 o 
  13   0  16     8158.89     7963.85    416.85 o 
  14   0  16     1553.38     1757.91    265.16 o 
  15   0  16      213.68      202.27    294.63 o 
  16   0  16     2890.35     2303.96    388.49 o 
   1   1  16     8438.53     8502.56    130.90 o 
   2   1  16       82.69       98.51    108.96 o 
   3   1  16     7089.79     6864.47    129.16 o 
   4   1  16      682.92      761.73    124.34 o 
   5   1  16      562.09      534.45    115.82 o 
   6   1  16     7471.64     7604.12    141.62 o 
   7   1  16       81.54      151.32    126.22 o 
   8   1  16     1763.33     1697.36    139.43 o 
   9   1  16     2358.26     2344.33    140.22 o 
  10   1  16     4091.68     4419.09    171.68 o 
  11   1  16     2036.56     2170.22    169.66 o 
  12   1  16     1014.36     1074.48    189.05 o 
  13   1  16      635.75      750.43    195.80 o 
  14   1  16      891.46      930.96    204.40 o 
  15   1  16     3593.48     3564.05    221.73 o 
  16   1  16        2.56      186.53    245.09 o 
   0   2  16       29.99      -87.89    163.24 o 
   1   2  16     3682.76     3584.14    120.33 o 
   2   2  16      290.98      323.47    115.79 o 
   3   2  16       46.91      -76.54    124.71 o 
   4   2  16     5680.29     5847.72    123.56 o 
   5   2  16     2518.16     2676.01    140.55 o 
   6   2  16     1926.71     1815.75    127.34 o 
   7   2  16       37.55       31.86    129.89 o 
   8   2  16     2077.86     2119.46    149.46 o 
   9   2  16     1009.50      959.45    162.60 o 
  10   2  16      140.19      181.69    164.15 o 
  11   2  16      331.31      516.39    177.85 o 
  12   2  16      288.91      372.50    178.86 o 
  13   2  16      848.79     1018.69    188.68 o 
  14   2  16        8.74       26.60    194.22 o 
  15   2  16      218.18      393.56    214.71 o 
  16   2  16      281.15      622.74    871.23 o 
   1   3  16     1863.55     1666.03    114.08 o 
   2   3  16    15469.78    15097.36    130.63 o 
   3   3  16      901.93      900.21    115.63 o 
   4   3  16        9.49       36.67    127.20 o 
   5   3  16    15704.15    15589.57    147.47 o 
   6   3  16     1989.18     1931.59    140.59 o 
   7   3  16     8502.44     8293.88    142.60 o 
   8   3  16     2400.14     2436.15    143.86 o 
   9   3  16     5370.87     5435.25    153.45 o 
  10   3  16     3369.59     3420.77    158.35 o 
  11   3  16     7737.79     7863.48    180.76 o 
  12   3  16      113.33      219.89    183.90 o 
  13   3  16     2648.61     2814.78    196.21 o 
  14   3  16     6098.78     6217.68    271.70 o 
  15   3  16     5058.62     4933.76    232.58 o 
   0   4  16    12418.55    12357.41    198.53 o 
   1   4  16     4675.38     4379.30    124.90 o 
   2   4  16       29.17      154.81    121.25 o 
   3   4  16    11600.41    11673.85    139.67 o 
   4   4  16     7363.54     7310.83    134.51 o 
   5   4  16     1611.15     1717.45    133.05 o 
   6   4  16      289.50      333.91    118.23 o 
   7   4  16     2462.81     2329.18    153.73 o 
   8   4  16     6780.19     6853.05    153.01 o 
   9   4  16     8151.83     7992.07    160.97 o 
  10   4  16      257.04      436.28    163.40 o 
  11   4  16     1975.34     2236.09    166.87 o 
  12   4  16     3646.77     3808.38    179.42 o 
  13   4  16     2698.74     2505.14    202.36 o 
  14   4  16       83.76      280.58    214.02 o 
  15   4  16      511.67      722.37    244.42 o 
   1   5  16     2773.23     2773.99    122.32 o 
   2   5  16     2600.11     2595.67    123.94 o 
   3   5  16     2713.87     2593.88    134.41 o 
   4   5  16       57.01      130.57    126.71 o 
   5   5  16      177.12       93.77    141.45 o 
   6   5  16     9814.93     9595.76    152.57 o 
   7   5  16     8131.96     7782.14    170.34 o 
   8   5  16      130.25      193.77    141.60 o 
   9   5  16     1586.26     1554.37    151.39 o 
  10   5  16       60.74      251.89    169.47 o 
  11   5  16      290.70      369.51    179.67 o 
  12   5  16      109.35       97.30    188.74 o 
  13   5  16      267.27      421.65    189.68 o 
  14   5  16      497.11      452.64    245.07 o 
  15   5  16      457.28      526.62    250.30 o 
   0   6  16        1.71        3.02    164.18 o 
   1   6  16     2417.81     2646.23    115.02 o 
   2   6  16     6857.52     7076.98    119.61 o 
   3   6  16     3032.83     2996.59    126.57 o 
   4   6  16      443.63      555.58    128.08 o 
   5   6  16       13.65      126.11    134.05 o 
   6   6  16     1065.84     1045.74    130.46 o 
   7   6  16      335.22      415.15    138.25 o 
   8   6  16     6392.41     6207.24    165.28 o 
   9   6  16     2430.06     2485.97    178.27 o 
  10   6  16     1054.42     1032.59    163.73 o 
  11   6  16     2377.68     2352.29    179.76 o 
  12   6  16     1685.32     1673.73    189.62 o 
  13   6  16     2394.38     2156.85    182.76 o 
  14   6  16      203.26      302.98    234.54 o 
  15   6  16        7.22       88.45    434.30 o 
   1   7  16    17036.26    17044.13    137.35 o 
   2   7  16    15612.60    15599.61    152.61 o 
   3   7  16    15903.24    15771.36    160.86 o 
   4   7  16     3206.22     3019.81    122.00 o 
   5   7  16     2888.43     2907.72    160.54 o 
   6   7  16     5960.37     5885.44    140.02 o 
   7   7  16    11404.04    11059.26    148.81 o 
   8   7  16     1747.42     1862.91    149.53 o 
   9   7  16        3.81      112.07    161.29 o 
  10   7  16     4415.08     4581.48    193.65 o 
  11   7  16     5716.88     5566.21    215.61 o 
  12   7  16       86.73      171.66    182.48 o 
  13   7  16       39.23      166.19    201.09 o 
  14   7  16     1916.31     1840.58    226.07 o 
   0   8  16     2991.92     2899.95    187.50 o 
   1   8  16     7159.01     6997.46    131.69 o 
   2   8  16       67.16      226.95    139.24 o 
   3   8  16      169.97      187.03    162.45 o 
   4   8  16     5463.65     5257.65    136.84 o 
   5   8  16     8602.94     8580.56    167.39 o 
   6   8  16      603.76      622.20    151.49 o 
   7   8  16      462.14      487.23    162.21 o 
   8   8  16     1950.10     2118.89    163.59 o 
   9   8  16     1866.57     2142.42    198.61 o 
  10   8  16     3139.84     3215.85    206.09 o 
  11   8  16      201.37      166.93    211.39 o 
  12   8  16       74.12      309.11    203.83 o 
  13   8  16     1299.46     1221.36    205.65 o 
  14   8  16       90.22      341.60    235.36 o 
   1   9  16     4178.59     4066.35    140.87 o 
   2   9  16       19.89       52.26    147.04 o 
   3   9  16     2115.59     2194.24    125.76 o 
   4   9  16      562.99      609.46    130.67 o 
   5   9  16      553.25      337.86    177.58 o 
   6   9  16     5987.99     5789.31    198.91 o 
   7   9  16     2162.06     2239.85    160.52 o 
   8   9  16       12.68      161.67    159.58 o 
   9   9  16      282.66      354.98    172.63 o 
  10   9  16       32.87      105.40    182.32 o 
  11   9  16      523.66      566.62    192.05 o 
  12   9  16      300.01      462.25    196.94 o 
  13   9  16      114.80      287.67    226.66 o 
   0  10  16     8191.03     8411.39    205.90 o 
   1  10  16     4319.98     4443.13    130.32 o 
   2  10  16     4865.46     4866.93    130.62 o 
   3  10  16    11023.37    10628.96    163.16 o 
   4  10  16     7491.94     7458.90    160.18 o 
   5  10  16     7225.80     7278.78    190.63 o 
   6  10  16     2055.61     1940.83    149.96 o 
   7  10  16     2860.52     2733.28    165.84 o 
   8  10  16     1753.59     1737.05    176.51 o 
   9  10  16     5834.27     5765.70    186.17 o 
  10  10  16       28.13      101.49    194.49 o 
  11  10  16      199.59      349.36    192.77 o 
  12  10  16      896.20     1071.63    203.20 o 
   1  11  16     2799.05     2965.78    172.16 o 
   2  11  16     3981.39     3672.70    148.61 o 
   3  11  16     3707.60     3946.62    143.55 o 
   4  11  16       16.98       -7.64    176.75 o 
   5  11  16     2018.97     2181.08    175.61 o 
   6  11  16     8039.86     7662.54    182.68 o 
   7  11  16     1141.97     1254.73    173.67 o 
   8  11  16       28.16       94.74    168.80 o 
   9  11  16     2613.61     2682.97    175.17 o 
  10  11  16     2030.12     1863.81    178.81 o 
  11  11  16     1769.34     1711.75    204.27 o 
  12  11  16      141.40      168.06    254.53 o 
   0  12  16        8.74      -18.72    222.15 o 
   1  12  16      162.88      343.91    148.01 o 
   2  12  16        2.26      157.17    160.12 o 
   3  12  16     1491.96     1472.13    144.55 o 
   4  12  16      636.54      694.61    163.92 o 
   5  12  16       63.23        0.47    160.07 o 
   6  12  16        5.73      224.04    158.60 o 
   7  12  16       54.26      149.25    151.00 o 
   8  12  16     1535.36     1461.55    172.12 o 
   9  12  16       52.86       39.35    187.09 o 
  10  12  16        3.78       62.00    208.77 o 
  11  12  16        0.27       87.10    205.28 o 
   1  13  16      263.44      477.91    174.28 o 
   2  13  16      758.34      834.59    156.12 o 
   3  13  16     1051.16     1179.26    204.58 o 
   4  13  16      103.35      169.42    168.64 o 
   5  13  16      355.77      592.73    167.35 o 
   6  13  16     1830.02     1852.99    180.58 o 
   7  13  16      709.01      790.68    173.91 o 
   8  13  16       25.93      183.62    190.38 o 
   9  13  16      189.18      351.38    211.50 o 
   0  14  16    10848.41    10491.91    252.96 o 
   1  14  16     6697.31     6648.82    168.13 o 
   2  14  16      384.27      574.58    164.11 o 
   3  14  16     1429.39     1534.81    159.13 o 
   4  14  16     3406.07     3263.01    173.12 o 
   5  14  16     2459.47     2526.90    188.74 o 
   6  14  16      473.18      449.49    169.95 o 
   7  14  16       33.12      110.21    200.84 o 
   8  14  16      980.85     1009.74    199.33 o 
   1  15  16     1217.45     1303.84    177.15 o 
   2  15  16     1523.55     1458.82    174.63 o 
   3  15  16     1010.22     1032.58    199.89 o 
   4  15  16        0.02       94.89    165.50 o 
   5  15  16      350.91      518.00    180.06 o 
   6  15  16      811.28     1279.06    200.83 o 
   0  16  16       29.64      103.71    249.26 o 
   1  16  16     1664.88     1516.59    170.86 o 
   2  16  16        5.53       97.69    201.51 o 
   3  16  16     1733.63     1465.65    196.48 o 
   4  16  16      363.41      334.75    240.10 o 
   1   1  17      159.29      282.65    112.53 o 
   2   1  17    36866.42    35587.28    161.14 o 
   3   1  17     3369.12     3470.68    125.09 o 
   4   1  17     3861.68     4118.86    129.53 o 
   5   1  17      988.96     1045.00    129.07 o 
   6   1  17    15084.02    14943.90    149.92 o 
   7   1  17     2030.60     1992.89    133.45 o 
   8   1  17     5553.27     5595.15    146.21 o 
   9   1  17      335.32      578.78    156.22 o 
  10   1  17     6236.95     6696.07    172.26 o 
  11   1  17      370.01      413.72    181.39 o 
  12   1  17     3361.36     3433.57    192.12 o 
  13   1  17      491.65      581.69    188.30 o 
  14   1  17     1370.18     1268.09    204.47 o 
  15   1  17      481.06      488.65    213.72 o 
   0   2  17    78651.55    77791.89    758.32 o 
   1   2  17        8.13      230.77    111.13 o 
   2   2  17      916.36      846.10    110.94 o 
   3   2  17      117.26      153.39    106.56 o 
   4   2  17    33170.79    32981.02    237.53 o 
   5   2  17      853.69      883.68    124.26 o 
   6   2  17     2300.66     2240.18    121.54 o 
   7   2  17       35.75      131.83    130.51 o 
   8   2  17    12110.81    12571.98    171.01 o 
   9   2  17        7.18      105.64    140.47 o 
  10   2  17      109.09      223.95    161.08 o 
  11   2  17      107.93       68.72    177.50 o 
  12   2  17    12189.58    12431.57    208.54 o 
  13   2  17      737.23      794.06    191.28 o 
  14   2  17      284.74      501.86    195.04 o 
  15   2  17        2.71      250.15    215.27 o 
   1   3  17       84.75       92.16    118.74 o 
   2   3  17     1368.98     1258.58    119.31 o 
   3   3  17     3894.85     4095.43    129.73 o 
   4   3  17    12775.35    12939.55    147.03 o 
   5   3  17      226.67      262.25    115.01 o 
   6   3  17    13854.56    13949.24    142.25 o 
   7   3  17      632.94      664.68    129.51 o 
   8   3  17      615.75      612.73    140.67 o 
   9   3  17      200.42      307.72    148.90 o 
  10   3  17     6668.07     6790.72    153.85 o 
  11   3  17        6.63       44.84    171.95 o 
  12   3  17      137.96      346.72    181.53 o 
  13   3  17       69.63      260.64    183.32 o 
  14   3  17     1125.33     1343.81    219.36 o 
  15   3  17       21.50      169.74    253.62 o 
   0   4  17      550.13      629.84    166.39 o 
   1   4  17      155.58      177.59    118.93 o 
   2   4  17      244.74      262.82    133.71 o 
   3   4  17       21.06       62.78    111.76 o 
   4   4  17     7320.95     7165.47    152.97 o 
   5   4  17      625.76      702.48    134.71 o 
   6   4  17       43.33      149.73    127.85 o 
   7   4  17      253.54      278.48    154.37 o 
   8   4  17    10713.54    10751.74    164.67 o 
   9   4  17      111.22      104.87    144.24 o 
  10   4  17     2757.89     2822.47    194.69 o 
  11   4  17       12.42       32.70    170.46 o 
  12   4  17     1745.50     1827.87    182.21 o 
  13   4  17      708.07      897.42    213.19 o 
  14   4  17      112.22      227.67    196.69 o 
  15   4  17       74.65      154.12    248.03 o 
   1   5  17      300.19      438.16    115.53 o 
   2   5  17    27714.44    27125.40    163.42 o 
   3   5  17      664.85      549.36    134.17 o 
   4   5  17     2053.75     1993.53    132.92 o 
   5   5  17     1924.93     1949.39    132.04 o 
   6   5  17    16300.00    16169.99    170.25 o 
   7   5  17      414.83      387.79    146.13 o 
   8   5  17      116.19      191.83    152.73 o 
   9   5  17        1.91      131.84    168.25 o 
  10   5  17    13754.39    13515.36    173.69 o 
  11   5  17       77.40      145.14    173.13 o 
  12   5  17        7.19      102.31    175.95 o 
  13   5  17      387.25      638.66    194.55 o 
  14   5  17    13226.92    13446.77    268.53 o 
  15   5  17       76.16      163.27    226.81 o 
   0   6  17     6053.37     5721.01    216.81 o 
   1   6  17       65.54      117.26    124.21 o 
   2   6  17      449.13      565.57    114.18 o 
   3   6  17      243.64      335.52    129.86 o 
   4   6  17     8871.20     8696.25    156.44 o 
   5   6  17      311.15      349.03    142.08 o 
   6   6  17      745.85      828.65    144.49 o 
   7   6  17        0.53       39.02    149.86 o 
   8   6  17    19475.81    19373.74    202.92 o 
   9   6  17      279.94      420.99    168.72 o 
  10   6  17     2985.13     2904.37    171.50 o 
  11   6  17       32.45       50.83    179.32 o 
  12   6  17     4412.54     4456.06    201.81 o 
  13   6  17      507.66      664.00    195.81 o 
  14   6  17     1097.24      953.98    208.28 o 
   1   7  17        5.94       22.80    119.50 o 
   2   7  17      710.06      637.60    128.63 o 
   3   7  17      249.20      271.16    130.39 o 
   4   7  17     1299.38     1294.36    145.01 o 
   5   7  17       24.56       83.86    148.37 o 
   6   7  17      149.25      206.79    144.42 o 
   7   7  17       33.66      -68.49    148.30 o 
   8   7  17      445.33      539.25    160.92 o 
   9   7  17       48.10      128.43    168.48 o 
  10   7  17      110.98      116.68    165.35 o 
  11   7  17      283.28      455.56    176.52 o 
  12   7  17      132.97      295.78    196.18 o 
  13   7  17        8.28      145.36    200.30 o 
  14   7  17       43.25       65.15    229.45 o 
   0   8  17    31383.51    31338.63    288.70 o 
   1   8  17       33.83      135.37    129.85 o 
   2   8  17      761.05      798.18    146.16 o 
   3   8  17      200.48      249.59    138.43 o 
   4   8  17    14438.09    14460.39    158.04 o 
   5   8  17      146.48      166.61    159.22 o 
   6   8  17     1615.43     1578.14    150.02 o 
   7   8  17      107.28      131.25    188.51 o 
   8   8  17     8765.81     8593.24    172.20 o 
   9   8  17       26.94       45.06    169.46 o 
  10   8  17      939.05      817.69    198.06 o 
  11   8  17       10.31      176.23    199.95 o 
  12   8  17     2344.37     2401.66    202.77 o 
  13   8  17       20.31      161.55    230.15 o 
   1   9  17       87.83      250.18    130.92 o 
   2   9  17    19147.55    18633.19    149.03 o 
   3   9  17      955.42      995.96    142.16 o 
   4   9  17       22.06       76.49    159.77 o 
   5   9  17      776.30      747.91    157.37 o 
   6   9  17    12686.14    12584.24    193.95 o 
   7   9  17      346.39      363.02    156.05 o 
   8   9  17       84.07      126.74    154.81 o 
   9   9  17       78.35      163.79    197.75 o 
  10   9  17     9910.79    10167.76    212.09 o 
  11   9  17      383.84      393.42    190.25 o 
  12   9  17      193.84      153.32    207.06 o 
  13   9  17       12.34      226.84    244.45 o 
   0  10  17      146.88      185.29    195.29 o 
   1  10  17      750.40      860.69    131.54 o 
   2  10  17      190.37      222.22    133.47 o 
   3  10  17       40.19       51.44    143.13 o 
   4  10  17     3175.52     3147.64    149.77 o 
   5  10  17     1473.17     1322.99    172.44 o 
   6  10  17     2221.43     1967.83    153.06 o 
   7  10  17       14.95       65.09    171.97 o 
   8  10  17     1985.20     1926.30    169.33 o 
   9  10  17      214.86      134.49    170.85 o 
  10  10  17      509.25      642.41    190.74 o 
  11  10  17       36.71      237.94    191.70 o 
  12  10  17     2019.17     1858.29    229.23 o 
   1  11  17       84.65      200.91    142.79 o 
   2  11  17        5.92       47.34    131.96 o 
   3  11  17       22.82        0.13    158.64 o 
   4  11  17      228.62      426.20    154.90 o 
   5  11  17        0.27       12.30    142.22 o 
   6  11  17     4906.86     4825.40    155.22 o 
   7  11  17       70.90      276.65    177.27 o 
   8  11  17     1098.60     1034.02    172.63 o 
   9  11  17      394.73      455.72    190.15 o 
  10  11  17     1990.20     1990.62    183.16 o 
  11  11  17       91.21      127.44    223.88 o 
   0  12  17     5642.48     5690.61    222.00 o 
   1  12  17      274.39      409.45    138.45 o 
   2  12  17      784.64      801.32    140.73 o 
   3  12  17      211.02      348.95    156.54 o 
   4  12  17     5270.62     5360.63    159.21 o 
   5  12  17      334.26      444.28    161.36 o 
   6  12  17        0.18        5.80    160.32 o 
   7  12  17       50.50      251.49    154.36 o 
   8  12  17     6381.65     6399.30    178.35 o 
   9  12  17      278.16      440.20    190.47 o 
  10  12  17      131.79      228.09    212.78 o 
   1  13  17      564.26      450.54    150.68 o 
   2  13  17     7812.17     7724.42    150.32 o 
   3  13  17       25.28       90.43    153.96 o 
   4  13  17       99.03      193.01    181.31 o 
   5  13  17        0.94      157.88    169.72 o 
   6  13  17     6467.34     6490.97    184.71 o 
   7  13  17       17.59       50.77    164.69 o 
   8  13  17      398.82      582.90    197.41 o 
   9  13  17       12.42      156.70    216.10 o 
   0  14  17     1235.52     1425.88    277.94 o 
   1  14  17      675.27      710.43    171.53 o 
   2  14  17        4.83      173.11    172.07 o 
   3  14  17       25.10       14.85    168.17 o 
   4  14  17       83.14      184.51    179.29 o 
   5  14  17      972.95      972.58    176.77 o 
   6  14  17      801.88      884.92    189.81 o 
   7  14  17        7.33      165.25    201.92 o 
   8  14  17       71.13      229.70    231.28 o 
   1  15  17      104.90      188.65    162.10 o 
   2  15  17     8754.71     8480.87    181.00 o 
   3  15  17      164.97      269.83    177.37 o 
   4  15  17      402.56      346.24    184.14 o 
   5  15  17       12.78       -6.68    190.12 o 
   6  15  17     5159.82     4932.91    207.90 o 
   0  16  17    16007.54    15348.95    412.65 o 
   1  16  17       41.70       74.05    187.13 o 
   2  16  17       11.11      109.31    184.65 o 
   3  16  17      280.63      116.75    286.80 o 
   0   0  18    40680.00    39571.82    351.80 o 
   1   0  18    15337.38    15443.75    198.68 o 
   2   0  18     8929.67     8823.09    186.64 o 
   3   0  18    13361.91    13787.69    213.33 o 
   4   0  18    11610.69    11677.47    192.73 o 
   5   0  18    41886.73    42836.45    261.60 o 
   6   0  18     2616.48     2829.57    179.56 o 
   7   0  18     9626.29    10123.90    238.03 o 
   8   0  18      604.26      667.82    199.33 o 
   9   0  18    17979.25    18490.66    274.01 o 
  10   0  18      290.40       71.80    239.02 o 
  11   0  18      310.68      391.55    244.14 o 
  12   0  18     3899.27     4146.93    254.66 o 
  13   0  18     5284.99     5289.42    313.26 o 
  14   0  18      228.35      414.59    306.71 o 
  15   0  18      718.66      705.00    303.27 o 
   1   1  18     8218.33     8291.92    133.15 o 
   2   1  18     4422.00     4357.29    126.60 o 
   3   1  18     4604.11     4885.44    181.34 o 
   4   1  18     1240.98     1406.64    128.64 o 
   5   1  18      598.56      532.87    128.41 o 
   6   1  18     4462.91     4470.17    126.03 o 
   7   1  18      952.53      990.66    140.08 o 
   8   1  18       83.04      214.54    139.09 o 
   9   1  18     1522.81     1677.71    161.16 o 
  10   1  18     1560.93     1665.21    170.28 o 
  11   1  18     3260.80     3201.16    178.84 o 
  12   1  18      705.61      714.26    166.81 o 
  13   1  18      821.26      941.69    209.40 o 
  14   1  18      708.43      752.23    191.89 o 
  15   1  18     1413.36     1427.58    226.59 o 
   0   2  18       16.44       12.73    180.91 o 
   1   2  18     7458.72     7283.00    124.88 o 
   2   2  18       97.47       92.11    108.96 o 
   3   2  18      539.08      492.59    113.48 o 
   4   2  18     3857.48     3839.85    132.31 o 
   5   2  18    13422.45    13643.96    148.59 o 
   6   2  18       98.00      127.44    124.39 o 
   7   2  18     3827.35     3623.21    145.88 o 
   8   2  18     1421.71     1259.12    142.85 o 
   9   2  18      213.72      242.90    146.62 o 
  10   2  18      326.85      530.31    166.79 o 
  11   2  18      316.95      410.45    180.16 o 
  12   2  18      140.40      301.41    193.61 o 
  13   2  18      443.97      586.15    213.60 o 
  14   2  18      112.23      335.22    206.82 o 
  15   2  18       20.50       21.50    237.71 o 
   1   3  18     2797.77     2869.82    121.53 o 
   2   3  18    17724.16    17133.52    134.24 o 
   3   3  18     8384.76     8281.39    145.67 o 
   4   3  18     5139.12     4956.53    137.01 o 
   5   3  18     5295.39     5405.07    126.84 o 
   6   3  18    13611.36    13583.34    141.39 o 
   7   3  18     7460.19     7541.52    142.50 o 
   8   3  18      722.73      853.03    152.13 o 
   9   3  18     5348.74     5150.09    142.80 o 
  10   3  18      875.43     1014.64    165.54 o 
  11   3  18     4020.69     4101.72    171.23 o 
  12   3  18      181.79      365.03    219.53 o 
  13   3  18     3204.91     3179.43    185.52 o 
  14   3  18     1038.84     1149.48    221.49 o 
  15   3  18     3849.67     3964.76    264.56 o 
   0   4  18     8766.86     8619.14    178.53 o 
   1   4  18     5747.19     6005.96    118.22 o 
   2   4  18      194.63      256.04    115.17 o 
   3   4  18     7625.71     7767.54    132.46 o 
   4   4  18     8631.29     8276.15    143.88 o 
   5   4  18     1881.05     1852.93    139.77 o 
   6   4  18     1395.29     1443.35    132.79 o 
   7   4  18     5856.23     5848.25    167.00 o 
   8   4  18    12274.80    11942.41    170.10 o 
   9   4  18     2602.99     2602.26    150.96 o 
  10   4  18      549.31      528.18    167.03 o 
  11   4  18     4002.46     3872.32    185.54 o 
  12   4  18     2689.03     2815.23    206.92 o 
  13   4  18     3248.66     3368.98    221.67 o 
  14   4  18       22.52      278.15    222.66 o 
  15   4  18     1201.72     1439.93    280.70 o 
   1   5  18     1569.24     1474.01    125.40 o 
   2   5  18     1005.33     1043.30    124.05 o 
   3   5  18     4463.97     4387.26    129.88 o 
   4   5  18    12436.26    12311.74    141.59 o 
   5   5  18     2265.78     2290.77    134.23 o 
   6   5  18     4565.24     4502.07    147.96 o 
   7   5  18     3794.66     3641.13    145.37 o 
   8   5  18       60.19       53.56    152.66 o 
   9   5  18       75.45      108.62    165.55 o 
  10   5  18     2939.67     2773.31    173.86 o 
  11   5  18      315.40      434.54    160.97 o 
  12   5  18      141.80      260.25    179.19 o 
  13   5  18       49.41      129.56    199.83 o 
  14   5  18      154.69      151.24    214.48 o 
   0   6  18     1059.39      996.40    184.12 o 
   1   6  18      735.61      762.82    138.30 o 
   2   6  18       35.40       96.27    127.32 o 
   3   6  18     1236.68     1231.77    114.45 o 
   4   6  18     2951.47     3013.94    135.25 o 
   5   6  18      520.75      558.41    142.54 o 
   6   6  18     1621.00     1655.61    148.66 o 
   7   6  18     1104.16     1285.26    158.23 o 
   8   6  18     5048.11     4914.85    159.32 o 
   9   6  18     3160.37     3031.83    171.40 o 
  10   6  18      871.40      964.90    181.98 o 
  11   6  18     2781.23     2901.89    184.56 o 
  12   6  18      119.24      257.41    192.84 o 
  13   6  18     1752.90     1859.25    216.62 o 
  14   6  18      417.76      613.71    237.52 o 
   1   7  18    15693.03    15339.85    145.06 o 
   2   7  18     4988.40     5180.83    160.91 o 
   3   7  18    16202.64    16054.35    153.65 o 
   4   7  18     1991.26     1961.13    129.18 o 
   5   7  18     7493.09     7158.60    159.08 o 
   6   7  18     4586.58     4753.90    150.58 o 
   7   7  18    15879.86    15472.03    192.77 o 
   8   7  18      461.50      589.65    183.77 o 
   9   7  18      498.50      463.11    153.23 o 
  10   7  18     4533.40     4533.35    171.17 o 
  11   7  18     5882.09     5879.81    199.41 o 
  12   7  18       32.70      274.33    202.15 o 
  13   7  18        5.87        9.47    231.14 o 
  14   7  18     4263.13     4171.58    521.11 o 
   0   8  18      107.43     -118.62    215.67 o 
   1   8  18     6310.40     6143.60    125.92 o 
   2   8  18      113.49      190.02    134.49 o 
   3   8  18      764.68      935.21    126.19 o 
   4   8  18     3183.38     3124.15    159.76 o 
   5   8  18     4423.87     4526.51    174.09 o 
   6   8  18     2206.07     2086.47    173.84 o 
   7   8  18      353.90      418.38    153.29 o 
   8   8  18     3973.22     3673.65    184.70 o 
   9   8  18     2544.88     2468.22    164.43 o 
  10   8  18       40.09      193.37    194.10 o 
  11   8  18      347.92      504.97    191.53 o 
  12   8  18     1514.56     1485.65    222.37 o 
  13   8  18     2616.05     2702.44    240.21 o 
   1   9  18     1306.27     1487.43    167.67 o 
   2   9  18      298.30      403.06    149.93 o 
   3   9  18     5598.27     5506.00    151.64 o 
   4   9  18     2765.43     2706.77    162.80 o 
   5   9  18      165.19      254.22    134.56 o 
   6   9  18     2568.22     2575.13    163.12 o 
   7   9  18     3458.90     3427.62    155.06 o 
   8   9  18      361.52      616.61    165.30 o 
   9   9  18        0.07      106.41    193.67 o 
  10   9  18      379.17      569.15    189.15 o 
  11   9  18      453.32      646.49    195.15 o 
  12   9  18      116.14      255.11    207.51 o 
   0  10  18     4602.97     4434.86    233.03 o 
   1  10  18     7246.16     7325.43    144.35 o 
   2  10  18        4.95       62.12    158.68 o 
   3  10  18     4789.73     4679.55    148.72 o 
   4  10  18     4242.58     4212.82    183.66 o 
   5  10  18     7888.00     7858.55    155.08 o 
   6  10  18       59.62      161.36    155.82 o 
   7  10  18     2191.55     2131.28    163.46 o 
   8  10  18     2122.43     2200.12    168.61 o 
   9  10  18     1995.62     1976.93    168.33 o 
  10  10  18       41.18       97.50    200.69 o 
  11  10  18      170.19      174.25    198.01 o 
  12  10  18     2653.08     2526.39    226.83 o 
   1  11  18     1575.37     1733.38    152.73 o 
   2  11  18     4939.33     4904.64    162.96 o 
   3  11  18      669.33      814.88    157.26 o 
   4  11  18      175.25      280.06    154.29 o 
   5  11  18     4758.97     4713.44    157.66 o 
   6  11  18     4822.27     4924.97    151.58 o 
   7  11  18      980.11     1058.90    161.10 o 
   8  11  18        0.16       95.36    164.46 o 
   9  11  18     4219.39     4302.31    185.41 o 
  10  11  18     2853.06     2900.08    204.80 o 
  11  11  18     3036.27     3000.41    223.51 o 
   0  12  18     1380.49     1472.01    231.39 o 
   1  12  18      185.35      361.70    153.84 o 
   2  12  18      144.34      288.29    158.19 o 
   3  12  18     1067.36     1192.51    163.35 o 
   4  12  18      789.24      795.67    176.55 o 
   5  12  18      283.44      436.70    160.97 o 
   6  12  18      237.85      399.30    161.41 o 
   7  12  18      507.79      626.50    179.75 o 
   8  12  18      458.61      450.92    178.25 o 
   9  12  18       46.03      138.63    194.97 o 
  10  12  18      188.34      219.43    207.05 o 
   1  13  18      753.41      875.21    156.39 o 
   2  13  18       10.40      140.92    158.62 o 
   3  13  18       14.69      216.58    170.85 o 
   4  13  18        0.19        7.36    173.07 o 
   5  13  18     1227.23     1051.74    174.33 o 
   6  13  18     2646.87     2583.55    181.75 o 
   7  13  18      159.72      294.28    183.37 o 
   8  13  18       12.07      243.67    185.94 o 
   9  13  18      458.11      594.57    224.94 o 
   0  14  18     6100.90     6086.02    223.89 o 
   1  14  18     3481.33     3521.28    175.46 o 
   2  14  18      894.34     1165.56    178.08 o 
   3  14  18     1525.29     1557.41    164.35 o 
   4  14  18     1560.03     1616.11    173.94 o 
   5  14  18     3705.82     3403.00    192.45 o 
   6  14  18      596.74      695.71    193.42 o 
   7  14  18      922.93     1130.45    196.67 o 
   1  15  18     1835.02     1730.17    173.22 o 
   2  15  18      591.62      518.35    181.62 o 
   3  15  18     2558.09     2239.43    197.40 o 
   4  15  18       13.17      202.46    190.28 o 
   5  15  18      136.21      455.61    199.01 o 
   0  16  18       59.46      195.12    299.50 o 
   1  16  18      377.76      600.56    440.70 o 
   1   1  19     4955.64     4804.34    127.23 o 
   2   1  19    17703.82    17354.35    143.61 o 
   3   1  19     6307.14     6525.30    125.37 o 
   4   1  19     1151.94     1134.54    116.73 o 
   5   1  19     3415.96     3376.15    127.38 o 
   6   1  19     2927.10     2928.51    127.05 o 
   7   1  19      545.90      673.69    134.57 o 
   8   1  19     3197.47     3209.91    140.79 o 
   9   1  19     3315.18     3378.46    145.57 o 
  10   1  19      134.95      232.54    157.32 o 
  11   1  19     6045.88     6166.50    183.10 o 
  12   1  19     2181.41     2168.83    175.82 o 
  13   1  19     1287.96     1387.91    179.40 o 
  14   1  19       22.81      270.59    228.69 o 
  15   1  19     6445.24     5900.97    352.56 o 
   0   2  19        1.02       89.71    168.71 o 
   1   2  19     8170.54     8073.41    125.75 o 
   2   2  19     2434.58     2580.58    121.62 o 
   3   2  19    16934.49    16736.33    137.29 o 
   4   2  19     4975.04     4916.02    125.54 o 
   5   2  19     6785.69     6811.84    126.19 o 
   6   2  19     2324.77     2336.26    131.45 o 
   7   2  19    10699.42    10645.45    133.11 o 
   8   2  19     3951.73     3815.88    139.47 o 
   9   2  19     9317.22     9544.95    169.83 o 
  10   2  19      776.36      816.02    172.93 o 
  11   2  19     3851.67     4004.86    201.06 o 
  12   2  19      998.37      971.05    203.92 o 
  13   2  19     7011.91     6860.38    214.26 o 
  14   2  19      154.02      250.74    222.85 o 
  15   2  19     1557.11     1546.97    279.15 o 
   1   3  19     8651.54     8591.13    129.27 o 
   2   3  19       72.40      130.14    115.56 o 
   3   3  19     4214.52     4281.28    133.12 o 
   4   3  19       87.83      144.60    121.63 o 
   5   3  19     1491.65     1518.99    130.67 o 
   6   3  19     2173.93     2116.35    125.42 o 
   7   3  19     3487.28     3454.12    136.94 o 
   8   3  19     3904.77     4075.09    147.08 o 
   9   3  19     1578.44     1650.96    159.29 o 
  10   3  19      856.58     1048.86    187.86 o 
  11   3  19     1260.79     1318.36    172.88 o 
  12   3  19     1919.76     1745.35    180.11 o 
  13   3  19      586.89      702.87    224.18 o 
  14   3  19     2123.96     2164.17    228.00 o 
  15   3  19      447.47      670.49    401.63 o 
   0   4  19      977.12      961.90    169.98 o 
   1   4  19       39.89       26.85    111.69 o 
   2   4  19      678.05      757.71    131.16 o 
   3   4  19      486.47      537.35    117.60 o 
   4   4  19        1.98       65.60    118.14 o 
   5   4  19      369.80      480.50    131.09 o 
   6   4  19      734.09      791.85    135.84 o 
   7   4  19     4834.14     4713.50    136.90 o 
   8   4  19       37.93       55.52    150.96 o 
   9   4  19     1502.84     1435.56    146.00 o 
  10   4  19      791.90      922.61    166.26 o 
  11   4  19     2393.61     2454.89    182.86 o 
  12   4  19     1922.28     1894.34    221.60 o 
  13   4  19     3236.13     3308.06    209.91 o 
  14   4  19      120.05      247.86    220.98 o 
   1   5  19     4891.41     4926.42    123.26 o 
   2   5  19      379.05      345.43    117.89 o 
   3   5  19     7377.93     7537.52    126.59 o 
   4   5  19     2726.89     2592.95    138.67 o 
   5   5  19     8215.79     8357.36    135.41 o 
   6   5  19     2874.78     2804.04    148.96 o 
   7   5  19    18341.02    18120.70    172.47 o 
   8   5  19      238.05      355.19    159.16 o 
   9   5  19     4978.48     4875.48    189.49 o 
  10   5  19     1593.23     1588.82    195.02 o 
  11   5  19     7090.40     7163.63    188.45 o 
  12   5  19        0.25      140.07    210.69 o 
  13   5  19     1737.33     1731.23    213.23 o 
  14   5  19     1373.79     1378.54    226.82 o 
   0   6  19    11037.04    10796.31    177.81 o 
   1   6  19     9806.74     9742.49    130.30 o 
   2   6  19     8488.20     8139.16    132.98 o 
   3   6  19     1268.75     1294.87    131.26 o 
   4   6  19     3749.36     3609.93    137.04 o 
   5   6  19    14586.54    14284.72    162.18 o 
   6   6  19     3027.78     2918.90    133.01 o 
   7   6  19      592.48      738.38    152.68 o 
   8   6  19       80.58      307.31    177.35 o 
   9   6  19     8635.73     8380.06    164.75 o 
  10   6  19       58.48      151.45    185.78 o 
  11   6  19      160.17      364.62    208.61 o 
  12   6  19      242.41      491.50    203.53 o 
  13   6  19     2724.55     2601.16    205.30 o 
  14   6  19      394.55      703.48    244.92 o 
   1   7  19      111.19      139.92    124.34 o 
   2   7  19      244.83      242.28    126.60 o 
   3   7  19      553.25      545.72    130.75 o 
   4   7  19      230.30      408.14    151.48 o 
   5   7  19       18.00      -12.61    140.73 o 
   6   7  19     1993.91     1918.24    135.76 o 
   7   7  19      882.03      848.40    161.52 o 
   8   7  19      413.45      423.45    182.79 o 
   9   7  19     1409.99     1364.72    170.94 o 
  10   7  19        1.36       66.97    180.52 o 
  11   7  19       18.37       -3.20    191.74 o 
  12   7  19       29.79       44.46    194.15 o 
  13   7  19      103.64      129.25    215.08 o 
   0   8  19     4604.37     4559.15    203.10 o 
   1   8  19    12249.34    12423.56    149.15 o 
   2   8  19      658.17      683.65    140.98 o 
   3   8  19     5657.89     5433.55    140.90 o 
   4   8  19     6202.58     5943.20    138.24 o 
   5   8  19     6980.38     7239.27    165.13 o 
   6   8  19      789.36      770.78    158.72 o 
   7   8  19      584.94      632.03    178.16 o 
   8   8  19      315.83      429.75    159.97 o 
   9   8  19     2525.68     2658.84    162.40 o 
  10   8  19      767.17      915.22    179.79 o 
  11   8  19      871.87      830.14    196.04 o 
  12   8  19       14.67      216.24    228.94 o 
  13   8  19     1207.42     1202.10    235.94 o 
   1   9  19    13564.95    13570.11    152.63 o 
   2   9  19     3491.64     3324.93    165.50 o 
   3   9  19    10734.08    10628.12    152.37 o 
   4   9  19       70.16       76.83    144.22 o 
   5   9  19     8978.00     8408.70    151.76 o 
   6   9  19     2501.39     2592.68    169.42 o 
   7   9  19     7375.69     7148.82    171.74 o 
   8   9  19      137.47      258.16    163.88 o 
   9   9  19      764.30      816.17    172.48 o 
  10   9  19     2001.68     2269.67    203.54 o 
  11   9  19     4830.68     4697.08    198.01 o 
  12   9  19      138.97      186.68    219.20 o 
   0  10  19        4.19       27.86    204.59 o 
   1  10  19     6076.31     5679.82    142.91 o 
   2  10  19      536.60      707.11    128.76 o 
   3  10  19     1589.28     1529.03    144.85 o 
   4  10  19      176.10      172.99    157.23 o 
   5  10  19     1705.44     1577.70    169.85 o 
   6  10  19      513.37      611.97    152.08 o 
   7  10  19      546.16      710.87    149.87 o 
   8  10  19        6.11      -36.66    182.10 o 
   9  10  19        1.80      202.42    171.25 o 
  10  10  19      677.85      772.48    206.58 o 
  11  10  19      820.67      823.51    192.58 o 
   1  11  19     1240.14     1215.76    144.87 o 
   2  11  19     1497.86     1439.37    157.17 o 
   3  11  19     1087.75     1250.57    157.71 o 
   4  11  19      633.64      707.05    154.85 o 
   5  11  19      226.04      311.76    171.26 o 
   6  11  19       41.87      121.20    159.15 o 
   7  11  19     1423.94     1393.66    176.90 o 
   8  11  19       69.29      140.77    167.87 o 
   9  11  19       89.89      232.32    195.00 o 
  10  11  19      163.43      306.01    209.33 o 
   0  12  19     1643.58     1853.97    198.23 o 
   1  12  19     4294.03     4407.26    151.24 o 
   2  12  19      152.24      228.13    152.17 o 
   3  12  19     4160.68     4450.89    170.11 o 
   4  12  19      197.70      258.29    175.67 o 
   5  12  19     5690.30     5473.17    173.61 o 
   6  12  19      842.02     1031.40    181.66 o 
   7  12  19     2065.39     2106.57    182.59 o 
   8  12  19      815.78     1054.58    199.34 o 
   9  12  19     5535.39     5617.26    220.47 o 
   1  13  19     2713.82     2794.64    148.46 o 
   2  13  19     1317.50     1344.51    181.74 o 
   3  13  19     5452.52     5202.86    162.42 o 
   4  13  19      989.96      974.33    166.20 o 
   5  13  19      740.53      849.07    188.37 o 
   6  13  19      387.28      525.04    184.84 o 
   7  13  19     3808.56     3673.25    191.49 o 
   8  13  19        5.91       88.35    214.11 o 
   0  14  19      555.03      517.35    232.33 o 
   1  14  19      451.84      554.83    167.83 o 
   2  14  19       15.31      204.26    164.71 o 
   3  14  19       88.53      313.74    192.81 o 
   4  14  19      598.38      754.25    182.55 o 
   5  14  19       46.00      291.64    177.35 o 
   6  14  19      234.83      254.41    208.49 o 
   7  14  19       45.10      456.19    646.73 o 
   1  15  19     2533.07     2447.22    204.14 o 
   2  15  19      272.27      527.70    199.27 o 
   3  15  19     5415.54     5082.81    191.47 o 
   4  15  19        3.70      131.45    195.14 o 
   0   0  20    45136.63    44374.69    667.43 o 
   1   0  20      767.02     1210.27    203.07 o 
   2   0  20       80.52      224.20    162.41 o 
   3   0  20       56.83      130.76    179.77 o 
   4   0  20    53267.77    52547.98    414.93 o 
   5   0  20       86.59      158.04    174.93 o 
   6   0  20      648.82      603.19    190.47 o 
   7   0  20     5346.72     5334.43    196.02 o 
   8   0  20    14422.50    15181.11    233.86 o 
   9   0  20     1178.33     1223.27    225.66 o 
  10   0  20     8518.25     8322.94    340.79 o 
  11   0  20     1899.05     1894.69    259.52 o 
  12   0  20     2039.61     2313.61    248.05 o 
  13   0  20     3715.50     4120.93    294.50 o 
  14   0  20     1224.17     1520.66    274.75 o 
   1   1  20       46.27      165.75    115.21 o 
   2   1  20    19605.57    19496.22    159.95 o 
   3   1  20     5476.91     5262.01    133.14 o 
   4   1  20     2509.88     2564.19    126.35 o 
   5   1  20     1564.37     1384.31    127.68 o 
   6   1  20        7.51      127.66    130.77 o 
   7   1  20        0.62       85.92    141.90 o 
   8   1  20      523.38      557.81    133.79 o 
   9   1  20       47.38      152.50    151.79 o 
  10   1  20     4242.60     4638.30    175.21 o 
  11   1  20      317.15      453.16    185.66 o 
  12   1  20       22.79      287.71    193.99 o 
  13   1  20      408.46      566.47    210.46 o 
  14   1  20     3259.96     3114.15    220.22 o 
   0   2  20     8839.29     8812.10    197.44 o 
   1   2  20      424.24      616.39    115.25 o 
   2   2  20     7497.47     7571.10    130.71 o 
   3   2  20     1421.69     1160.22    118.25 o 
   4   2  20    13714.43    13696.22    140.94 o 
   5   2  20     1561.52     1726.01    134.91 o 
   6   2  20     2586.70     2602.96    133.89 o 
   7   2  20     1421.82     1441.72    135.57 o 
   8   2  20      593.42      548.45    151.99 o 
   9   2  20      131.14      131.08    157.88 o 
  10   2  20      439.98      430.02    156.72 o 
  11   2  20     1892.93     2073.69    175.38 o 
  12   2  20        2.48      155.59    178.08 o 
  13   2  20      167.91      408.83    203.66 o 
  14   2  20       99.40      248.23    228.14 o 
   1   3  20     5461.00     5166.62    129.06 o 
   2   3  20    14021.79    13520.89    133.58 o 
   3   3  20      708.37      569.08    120.92 o 
   4   3  20     1169.61     1289.86    121.64 o 
   5   3  20     3866.82     3736.10    133.57 o 
   6   3  20    12695.76    12338.48    146.66 o 
   7   3  20      580.45      757.50    134.82 o 
   8   3  20     2282.26     2332.49    144.81 o 
   9   3  20       45.63      115.32    166.90 o 
  10   3  20     5988.71     6031.90    173.07 o 
  11   3  20     2492.89     2416.64    170.13 o 
  12   3  20      871.21     1114.29    203.77 o 
  13   3  20        9.39      187.20    220.54 o 
  14   3  20     2251.70     2437.73    266.56 o 
   0   4  20     8036.05     8316.39    180.74 o 
   1   4  20     3727.09     3781.81    126.13 o 
   2   4  20      208.47      240.25    129.08 o 
   3   4  20     8457.03     8158.57    134.05 o 
   4   4  20     4468.79     4534.83    130.55 o 
   5   4  20     1871.92     2003.70    127.27 o 
   6   4  20      200.78      243.36    131.04 o 
   7   4  20       12.07       94.41    132.30 o 
   8   4  20    10762.42    10802.53    159.90 o 
   9   4  20     3568.01     3357.84    163.13 o 
  10   4  20       39.46      237.61    189.16 o 
  11   4  20      192.42      270.54    195.50 o 
  12   4  20     8081.19     8099.76    271.63 o 
  13   4  20       25.44       44.39    227.00 o 
  14   4  20       61.83      316.04    256.37 o 
   1   5  20      177.37      248.14    120.43 o 
   2   5  20     1793.49     1631.28    116.89 o 
   3   5  20      842.61      775.71    113.09 o 
   4   5  20      222.59      311.85    141.82 o 
   5   5  20     1534.31     1482.72    130.42 o 
   6   5  20     4413.14     4218.18    131.12 o 
   7   5  20      353.69      487.29    137.91 o 
   8   5  20      220.84      447.87    171.35 o 
   9   5  20      384.73      510.45    191.75 o 
  10   5  20      685.60      715.11    171.45 o 
  11   5  20       76.21      219.52    191.59 o 
  12   5  20       38.35       50.62    187.27 o 
  13   5  20       81.97      118.70    218.92 o 
  14   5  20      518.84      617.90    242.42 o 
   0   6  20    16677.66    16615.45    199.30 o 
   1   6  20     3210.45     3353.74    125.86 o 
   2   6  20        1.32       79.21    124.35 o 
   3   6  20      454.20      600.81    123.19 o 
   4   6  20     1445.37     1525.41    137.49 o 
   5   6  20      456.87      476.33    166.74 o 
   6   6  20      442.31      453.38    148.37 o 
   7   6  20      149.70      117.43    160.20 o 
   8   6  20      586.62      683.43    158.01 o 
   9   6  20      665.24      612.62    165.31 o 
  10   6  20       10.08      144.36    175.36 o 
  11   6  20       17.82       85.88    183.70 o 
  12   6  20     2612.25     2705.95    205.84 o 
  13   6  20     1132.40     1150.17    232.10 o 
   1   7  20       44.80       98.37    127.98 o 
   2   7  20    14860.85    14370.42    142.91 o 
   3   7  20       77.99      101.59    138.99 o 
   4   7  20       70.99      155.06    134.94 o 
   5   7  20     2072.16     2215.92    135.02 o 
   6   7  20    19499.59    19043.94    217.04 o 
   7   7  20      610.07      539.03    162.92 o 
   8   7  20     1672.91     1673.75    163.28 o 
   9   7  20      765.19      726.22    168.13 o 
  10   7  20    12434.71    12459.18    199.53 o 
  11   7  20      672.16      859.11    190.44 o 
  12   7  20      968.68      960.54    209.87 o 
  13   7  20      119.41       57.45    195.47 o 
   0   8  20     8924.52     9068.67    191.85 o 
   1   8  20     1280.02     1250.94    122.06 o 
   2   8  20     1462.55     1353.44    131.49 o 
   3   8  20      458.33      502.73    137.25 o 
   4   8  20     4304.50     4263.46    144.89 o 
   5   8  20      521.34      505.42    150.07 o 
   6   8  20        4.81      136.61    175.49 o 
   7   8  20        0.18      166.71    158.68 o 
   8   8  20     1930.49     2014.17    147.05 o 
   9   8  20      194.47      293.26    169.38 o 
  10   8  20       85.69      162.60    171.93 o 
  11   8  20      694.85      839.67    202.76 o 
  12   8  20     4277.94     4101.99    210.08 o 
   1   9  20        0.10       48.82    125.73 o 
   2   9  20     6764.03     6562.26    151.31 o 
   3   9  20     1274.86     1311.82    147.00 o 
   4   9  20     1021.39     1068.35    138.64 o 
   5   9  20      753.39      696.84    135.59 o 
   6   9  20      224.34      292.34    151.70 o 
   7   9  20        5.76       38.30    164.74 o 
   8   9  20        7.28       77.25    156.75 o 
   9   9  20      435.64      513.53    171.97 o 
  10   9  20      187.91      261.92    181.98 o 
  11   9  20        0.42      -79.01    198.34 o 
  12   9  20        2.53       25.28    211.56 o 
   0  10  20     3501.77     3358.30    200.22 o 
   1  10  20      594.95      465.15    151.67 o 
   2  10  20      337.05      517.48    138.41 o 
   3  10  20      502.44      682.04    153.43 o 
   4  10  20    10293.86    10277.23    160.58 o 
   5  10  20      879.44      919.45    143.80 o 
   6  10  20      210.19      373.08    177.42 o 
   7  10  20      232.47      406.89    167.40 o 
   8  10  20     9928.69     9888.41    175.94 o 
   9  10  20     1006.91     1157.71    188.01 o 
  10  10  20      407.75      524.35    201.57 o 
  11  10  20      250.64      296.38    214.94 o 
   1  11  20     1296.03     1429.55    148.59 o 
   2  11  20     8647.29     8527.71    154.64 o 
   3  11  20     3684.08     3668.95    154.89 o 
   4  11  20      453.59      548.42    155.28 o 
   5  11  20      381.62      464.89    167.02 o 
   6  11  20     3897.14     3826.50    182.76 o 
   7  11  20     2899.05     2882.24    167.20 o 
   8  11  20       34.01      168.73    177.92 o 
   9  11  20      130.04      222.18    178.76 o 
  10  11  20     5528.13     5366.95    199.02 o 
   0  12  20     1224.93     1220.50    218.08 o 
   1  12  20       77.78      193.68    147.52 o 
   2  12  20        5.41      109.46    149.18 o 
   3  12  20       15.29      224.48    170.65 o 
   4  12  20     1312.65     1264.69    165.57 o 
   5  12  20        3.65      134.78    182.00 o 
   6  12  20      468.48      544.20    184.29 o 
   7  12  20       14.20      181.60    186.23 o 
   8  12  20      531.78      781.71    184.66 o 
   9  12  20       59.54      179.71    201.63 o 
   1  13  20      703.29      815.04    157.28 o 
   2  13  20     1156.69     1266.92    160.13 o 
   3  13  20     3293.94     3281.38    178.12 o 
   4  13  20      126.15      185.60    168.06 o 
   5  13  20       29.41       33.66    201.91 o 
   6  13  20      916.35     1060.72    201.07 o 
   7  13  20      331.90      510.41    202.25 o 
   8  13  20      228.32      223.16    267.79 o 
   0  14  20     6588.31     6683.01    255.24 o 
   1  14  20      341.74      449.97    187.22 o 
   2  14  20        0.16      177.92    197.17 o 
   3  14  20      657.27      926.66    179.62 o 
   4  14  20     6043.81     5834.60    197.00 o 
   5  14  20      100.56      218.89    192.82 o 
   6  14  20      431.41      686.37    215.35 o 
   1  15  20      202.32      458.03    201.63 o 
   2  15  20     3139.47     3388.22    200.21 o 
   3  15  20        4.67      208.21    185.45 o 
   1   1  21     2294.59     2310.75    119.17 o 
   2   1  21    10885.00    10846.53    131.36 o 
   3   1  21      342.50      425.63    123.08 o 
   4   1  21     5084.21     5021.97    119.52 o 
   5   1  21     2510.69     2533.38    133.08 o 
   6   1  21     6282.40     6517.71    138.40 o 
   7   1  21     8650.29     8576.67    144.54 o 
   8   1  21       82.00      251.13    145.35 o 
   9   1  21      592.12      726.22    157.27 o 
  10   1  21     2445.90     2800.13    177.51 o 
  11   1  21     2935.93     2901.67    191.80 o 
  12   1  21       60.73       -8.10    195.58 o 
  13   1  21       35.81      222.15    201.83 o 
  14   1  21     3609.04     3393.20    215.61 o 
   0   2  21    18849.94    18210.97    217.08 o 
   1   2  21     2184.13     2282.73    123.69 o 
   2   2  21      181.91      189.81    118.87 o 
   3   2  21     1070.84     1098.75    121.89 o 
   4   2  21    28116.40    28012.96    168.57 o 
   5   2  21     1511.03     1645.77    133.93 o 
   6   2  21      332.48      437.45    133.75 o 
   7   2  21     2060.94     2089.37    132.25 o 
   8   2  21    15874.54    15869.78    160.53 o 
   9   2  21      996.13     1032.43    156.62 o 
  10   2  21     1527.73     1792.13    172.21 o 
  11   2  21     3429.61     3523.13    174.34 o 
  12   2  21     4180.36     4277.07    185.31 o 
  13   2  21     1678.86     1493.29    203.46 o 
  14   2  21      474.77      578.77    245.62 o 
   1   3  21      618.70      664.78    122.79 o 
   2   3  21    12959.90    12834.13    143.31 o 
   3   3  21        5.97       28.92    114.09 o 
   4   3  21      112.16      195.70    123.01 o 
   5   3  21      413.94      467.52    134.79 o 
   6   3  21     2431.21     2405.90    142.13 o 
   7   3  21       17.33      -12.16    142.74 o 
   8   3  21       38.07       62.03    151.87 o 
   9   3  21      469.61      515.43    150.28 o 
  10   3  21     1757.32     1744.31    171.44 o 
  11   3  21      277.24      400.07    161.34 o 
  12   3  21        1.66      -13.33    217.21 o 
  13   3  21      346.11      649.64    240.23 o 
  14   3  21     1209.79     1171.30    249.93 o 
   0   4  21    10531.62     9922.16    202.66 o 
   1   4  21     2042.30     2041.85    123.76 o 
   2   4  21      891.64      951.89    112.95 o 
   3   4  21       50.21      131.07    122.55 o 
   4   4  21     7916.11     8005.94    135.05 o 
   5   4  21        3.20       26.88    132.25 o 
   6   4  21     1900.89     2027.50    141.43 o 
   7   4  21     5473.83     5382.21    155.16 o 
   8   4  21     1159.90     1231.00    145.69 o 
   9   4  21      410.79      369.11    154.44 o 
  10   4  21      669.22      755.74    168.70 o 
  11   4  21     1138.71     1226.66    197.80 o 
  12   4  21      803.41      798.20    231.62 o 
  13   4  21      358.46      485.36    234.24 o 
  14   4  21        0.20      137.08    249.43 o 
   1   5  21      702.75      766.93    116.99 o 
   2   5  21    20869.69    20192.25    139.82 o 
   3   5  21     2537.54     2447.67    120.94 o 
   4   5  21       58.73      135.41    125.21 o 
   5   5  21      593.77      618.50    130.65 o 
   6   5  21    17039.16    16912.88    152.20 o 
   7   5  21     1040.03     1156.88    137.61 o 
   8   5  21     2749.47     2792.55    171.70 o 
   9   5  21     2933.74     2958.67    164.54 o 
  10   5  21     8643.83     8679.61    183.32 o 
  11   5  21      438.02      541.05    211.46 o 
  12   5  21     1815.45     1726.61    208.71 o 
  13   5  21     1747.44     1685.47    220.15 o 
   0   6  21     5055.33     5124.89    180.62 o 
   1   6  21     5526.31     5584.19    135.13 o 
   2   6  21        4.26       29.97    124.21 o 
   3   6  21     1204.50     1462.74    127.27 o 
   4   6  21     4199.65     4083.93    132.84 o 
   5   6  21     6908.31     6778.81    150.01 o 
   6   6  21        0.86      131.67    157.45 o 
   7   6  21      212.12      324.07    147.46 o 
   8   6  21     4302.27     4180.56    172.94 o 
   9   6  21     2675.26     2867.15    176.73 o 
  10   6  21       13.38       20.27    188.39 o 
  11   6  21      279.55      493.96    183.86 o 
  12   6  21     4709.04     4716.85    218.93 o 
  13   6  21      883.84      792.71    223.24 o 
   1   7  21       83.10       83.96    126.13 o 
   2   7  21     2461.66     2395.07    132.89 o 
   3   7  21      632.15      771.97    130.85 o 
   4   7  21     1416.33     1420.58    124.90 o 
   5   7  21        0.56      233.48    140.78 o 
   6   7  21       61.28      130.50    151.15 o 
   7   7  21      546.92      669.30    148.30 o 
   8   7  21      300.21      274.76    176.02 o 
   9   7  21      548.11      436.95    194.06 o 
  10   7  21      662.68      744.32    200.39 o 
  11   7  21       22.43       35.18    208.16 o 
  12   7  21        3.96      192.95    217.74 o 
   0   8  21     6161.60     6112.47    209.67 o 
   1   8  21     4216.68     4368.07    138.65 o 
   2   8  21      497.46      489.34    131.91 o 
   3   8  21     2367.47     2355.36    139.70 o 
   4   8  21     4795.87     4707.40    142.93 o 
   5   8  21     4812.54     5071.89    153.42 o 
   6   8  21        2.66      129.84    150.76 o 
   7   8  21       19.18      156.99    160.09 o 
   8   8  21     3486.36     3717.45    191.93 o 
   9   8  21     2593.07     2392.29    185.10 o 
  10   8  21      155.24      198.71    190.12 o 
  11   8  21        1.24       88.23    207.18 o 
  12   8  21     2737.05     2771.26    218.67 o 
   1   9  21     8294.14     8097.97    144.18 o 
   2   9  21     5522.19     5370.91    136.66 o 
   3   9  21     5396.28     5555.78    147.09 o 
   4   9  21      651.48      652.89    137.16 o 
   5   9  21        3.23       42.68    150.65 o 
   6   9  21    11980.24    11608.36    165.36 o 
   7   9  21     1191.34     1204.30    156.21 o 
   8   9  21       19.45       93.82    169.76 o 
   9   9  21      436.12      457.13    172.92 o 
  10   9  21     8422.37     7848.41    230.50 o 
  11   9  21     1703.20     1814.04    215.34 o 
   0  10  21     8735.29     8965.74    217.24 o 
   1  10  21      650.11      846.94    136.99 o 
   2  10  21      958.50      937.79    141.05 o 
   3  10  21     1088.64     1126.96    144.65 o 
   4  10  21     2816.21     2849.94    168.43 o 
   5  10  21       87.11      321.15    162.81 o 
   6  10  21      223.36      279.43    166.33 o 
   7  10  21      647.79      835.86    174.82 o 
   8  10  21      260.88      364.52    180.21 o 
   9  10  21      559.88      656.21    186.20 o 
  10  10  21       10.45      169.26    202.76 o 
   1  11  21      717.91      763.34    159.29 o 
   2  11  21      902.36     1004.54    157.80 o 
   3  11  21       91.73      169.78    166.04 o 
   4  11  21       95.68       89.78    169.45 o 
   5  11  21      232.62      418.64    160.08 o 
   6  11  21      637.58      680.16    185.49 o 
   7  11  21     1354.02     1328.51    185.25 o 
   8  11  21      151.57      206.45    199.32 o 
   9  11  21       36.97       97.12    195.01 o 
  10  11  21     1513.52     1388.89    438.77 o 
   0  12  21     2279.74     2517.60    217.39 o 
   1  12  21     1317.76     1581.09    166.48 o 
   2  12  21        0.17       58.47    164.73 o 
   3  12  21      712.78      849.32    165.36 o 
   4  12  21     8643.66     8546.54    170.56 o 
   5  12  21      765.11      794.69    174.44 o 
   6  12  21       45.96      130.93    187.91 o 
   7  12  21      757.34      712.33    201.55 o 
   8  12  21     6805.53     6457.09    217.30 o 
   1  13  21      231.50      458.04    166.14 o 
   2  13  21     4659.75     4651.85    166.64 o 
   3  13  21      384.07      576.40    191.61 o 
   4  13  21      545.84      609.84    185.41 o 
   5  13  21     1998.72     1922.52    185.67 o 
   6  13  21     2373.84     2325.20    189.61 o 
   7  13  21     1936.65     1914.68    225.53 o 
   0  14  21      341.30      421.10    232.21 o 
   1  14  21      205.89      278.38    183.20 o 
   2  14  21     1142.95     1297.39    188.00 o 
   3  14  21        3.60      130.48    186.30 o 
   4  14  21       92.24      198.61    197.90 o 
   5  14  21       27.56      117.87    202.92 o 
   1  15  21     1060.68      930.84    282.40 o 
   0   0  22    14507.30    14695.87    241.40 o 
   1   0  22    15994.22    15499.39    226.23 o 
   2   0  22      277.16      430.62    178.01 o 
   3   0  22     3045.82     3223.50    166.68 o 
   4   0  22      213.43      365.10    171.59 o 
   5   0  22    18002.00    18300.06    209.29 o 
   6   0  22      793.83      901.39    185.31 o 
   7   0  22    20365.56    20256.62    240.99 o 
   8   0  22     2670.35     2581.58    206.07 o 
   9   0  22     3754.02     3925.08    229.44 o 
  10   0  22      213.76      342.68    233.51 o 
  11   0  22    10373.21    11183.54    293.04 o 
  12   0  22      523.31      797.85    251.95 o 
  13   0  22    14479.36    14619.68    653.62 o 
  14   0  22      179.30      408.83    292.10 o 
   1   1  22     4543.91     4677.74    119.37 o 
   2   1  22       52.48      164.18    115.27 o 
   3   1  22     2776.75     2851.13    128.26 o 
   4   1  22     5434.64     5112.65    134.26 o 
   5   1  22     6376.77     6816.55    139.41 o 
   6   1  22      385.72      500.61    133.00 o 
   7   1  22     5384.52     5540.30    149.45 o 
   8   1  22        7.16       28.35    138.72 o 
   9   1  22     1829.57     1770.52    154.14 o 
  10   1  22       47.32       97.91    167.54 o 
  11   1  22     2845.05     3046.50    184.45 o 
  12   1  22       65.11      254.82    211.83 o 
  13   1  22      265.07      402.73    191.18 o 
  14   1  22      429.96      371.87    227.01 o 
   0   2  22      602.02      653.07    171.73 o 
   1   2  22     1519.99     1498.81    120.06 o 
   2   2  22      531.35      634.56    114.26 o 
   3   2  22     2453.98     2342.55    130.01 o 
   4   2  22      136.42      217.72    117.32 o 
   5   2  22     1330.83     1452.81    122.32 o 
   6   2  22     1946.76     1789.43    136.60 o 
   7   2  22     8691.96     8853.82    149.07 o 
   8   2  22      143.00      150.40    151.98 o 
   9   2  22     1199.57     1281.70    157.29 o 
  10   2  22     2017.90     1942.03    174.74 o 
  11   2  22      107.70      159.57    189.28 o 
  12   2  22      225.37      431.05    192.62 o 
  13   2  22      948.13      772.45    202.30 o 
  14   2  22      737.40      747.54    242.26 o 
   1   3  22     4937.30     5041.59    114.32 o 
   2   3  22      145.39      190.68    127.28 o 
   3   3  22     5379.98     5750.41    136.99 o 
   4   3  22      648.89      547.57    122.67 o 
   5   3  22     8259.54     7985.66    143.06 o 
   6   3  22       46.40      197.64    136.38 o 
   7   3  22    14198.59    14351.68    164.87 o 
   8   3  22        7.71       71.42    136.72 o 
   9   3  22     5505.20     5813.29    191.25 o 
  10   3  22      559.95      829.17    163.39 o 
  11   3  22     9984.50     9644.02    315.35 o 
  12   3  22       10.16      139.84    204.50 o 
  13   3  22     1316.71     1509.51    247.58 o 
  14   3  22       84.26     1125.71    883.21 o 
   0   4  22     4056.89     4124.19    193.81 o 
   1   4  22    12080.84    12164.24    139.05 o 
   2   4  22      449.35      360.84    115.97 o 
   3   4  22     9770.43     9380.53    147.47 o 
   4   4  22      483.71      523.26    133.93 o 
   5   4  22    11985.83    12348.44    137.91 o 
   6   4  22      897.96     1077.04    145.91 o 
   7   4  22     2559.99     2659.93    152.86 o 
   8   4  22       48.23      138.85    150.07 o 
   9   4  22     7537.01     7796.58    162.89 o 
  10   4  22      237.70      241.09    174.42 o 
  11   4  22      582.37      673.59    200.94 o 
  12   4  22      203.24      438.76    203.34 o 
  13   4  22     3240.15     3376.72    245.42 o 
   1   5  22      540.13      599.72    127.11 o 
   2   5  22      350.56      434.37    130.21 o 
   3   5  22     1705.30     1705.05    128.59 o 
   4   5  22     1196.88     1070.41    125.56 o 
   5   5  22     1304.72     1352.87    149.36 o 
   6   5  22      390.14      387.15    141.72 o 
   7   5  22     1680.20     1860.50    139.75 o 
   8   5  22       56.04       64.27    149.80 o 
   9   5  22      347.77      517.34    164.45 o 
  10   5  22       31.77      181.01    201.32 o 
  11   5  22      185.72      365.04    183.40 o 
  12   5  22       31.91      178.64    190.87 o 
  13   5  22      141.61      279.38    232.73 o 
   0   6  22       39.82      244.07    183.00 o 
   1   6  22     2110.75     2244.19    129.77 o 
   2   6  22      856.79      931.29    131.67 o 
   3   6  22     2397.69     2306.33    129.20 o 
   4   6  22      140.49      248.42    132.97 o 
   5   6  22     3343.01     3377.17    139.57 o 
   6   6  22     1827.46     1697.07    144.32 o 
   7   6  22     1612.26     1541.15    158.53 o 
   8   6  22       36.29      150.09    160.07 o 
   9   6  22     4862.46     4799.73    179.17 o 
  10   6  22        0.73      248.95    183.47 o 
  11   6  22      384.23      584.37    207.98 o 
  12   6  22        3.98      228.21    220.61 o 
  13   6  22     2428.65     2539.19    400.07 o 
   1   7  22    14501.53    14174.80    159.03 o 
   2   7  22      383.46      397.26    128.86 o 
   3   7  22    21080.30    20508.40    164.59 o 
   4   7  22      342.56      430.01    140.89 o 
   5   7  22     1478.73     1470.42    144.67 o 
   6   7  22      205.05      383.79    145.05 o 
   7   7  22     3724.97     3679.03    170.36 o 
   8   7  22       11.91       93.79    181.69 o 
   9   7  22     4909.20     4737.77    193.14 o 
  10   7  22      193.35      254.42    182.37 o 
  11   7  22     3901.61     3815.61    198.78 o 
  12   7  22       28.15      207.64    248.48 o 
   0   8  22     1080.27     1128.64    195.24 o 
   1   8  22     1773.92     1774.04    129.02 o 
   2   8  22      388.54      490.81    125.80 o 
   3   8  22     2876.66     3003.22    145.08 o 
   4   8  22       30.65       53.82    130.84 o 
   5   8  22     5112.70     4943.30    144.20 o 
   6   8  22       34.97       66.09    156.79 o 
   7   8  22     2255.18     2448.40    174.12 o 
   8   8  22      690.66      761.24    173.36 o 
   9   8  22     4221.18     4161.50    191.80 o 
  10   8  22        3.25      169.99    208.91 o 
  11   8  22      337.36      387.13    203.93 o 
   1   9  22        2.14      225.95    143.77 o 
   2   9  22      243.70      417.10    139.25 o 
   3   9  22       27.23        4.46    147.41 o 
   4   9  22       22.61      127.46    143.14 o 
   5   9  22     1336.12     1230.08    150.26 o 
   6   9  22        0.38       95.44    163.70 o 
   7   9  22     1215.59     1293.30    185.60 o 
   8   9  22       25.83      -34.88    172.20 o 
   9   9  22      949.60      883.29    199.95 o 
  10   9  22      138.80      191.95    212.29 o 
  11   9  22      118.61      361.07    226.65 o 
   0  10  22       59.95      177.72    220.66 o 
   1  10  22     8825.29     8759.19    149.48 o 
   2  10  22      182.68      278.63    140.17 o 
   3  10  22     2960.72     3058.52    154.77 o 
   4  10  22       83.24       48.95    142.71 o 
   5  10  22    10452.00    10264.50    180.68 o 
   6  10  22        0.53      245.48    181.28 o 
   7  10  22     3897.45     3617.85    170.32 o 
   8  10  22      214.36      346.92    182.98 o 
   9  10  22     2279.15     2534.35    193.73 o 
  10  10  22      333.97      478.02    221.94 o 
   1  11  22     5156.79     5023.70    154.34 o 
   2  11  22      929.27     1037.52    168.93 o 
   3  11  22     7860.78     7859.44    171.93 o 
   4  11  22      463.78      762.79    153.42 o 
   5  11  22     3739.44     3828.08    182.87 o 
   6  11  22      371.67      427.65    173.03 o 
   7  11  22     8081.85     7823.19    193.11 o 
   8  11  22     1026.51     1119.19    188.32 o 
   9  11  22      629.12      773.14    212.90 o 
   0  12  22      437.12      689.13    231.17 o 
   1  12  22      199.06      241.31    161.36 o 
   2  12  22        4.35      205.74    165.43 o 
   3  12  22     1123.68     1022.42    164.75 o 
   4  12  22        4.84      208.45    175.84 o 
   5  12  22       11.18      -67.26    174.06 o 
   6  12  22        0.42      196.68    183.10 o 
   7  12  22      635.11      732.96    192.06 o 
   8  12  22      256.71      299.53    222.41 o 
   1  13  22     2003.52     1775.33    177.36 o 
   2  13  22     1386.21     1672.12    189.18 o 
   3  13  22     2264.03     2303.98    183.74 o 
   4  13  22      175.74      411.75    169.77 o 
   5  13  22      538.07      681.64    187.33 o 
   6  13  22        5.13      126.82    195.74 o 
   0  14  22      114.81      271.78    279.60 o 
   1  14  22     3337.27     3126.97    190.63 o 
   2  14  22        0.50      106.69    182.20 o 
   3  14  22     1465.06     1571.03    197.55 o 
   4  14  22        4.35       86.93    191.67 o 
   1   1  23      159.68      272.30    119.17 o 
   2   1  23     8053.11     8115.14    123.86 o 
   3   1  23       14.18       72.67    124.93 o 
   4   1  23      979.89      996.41    141.77 o 
   5   1  23     3956.73     4076.96    129.69 o 
   6   1  23     5538.96     5714.84    141.59 o 
   7   1  23      636.14      781.73    147.38 o 
   8   1  23     2496.67     2635.37    140.76 o 
   9   1  23      392.43      451.29    153.03 o 
  10   1  23     3467.03     3443.41    186.94 o 
  11   1  23     1962.97     1982.82    186.36 o 
  12   1  23      453.01      520.43    203.63 o 
  13   1  23      132.14      281.89    227.89 o 
   0   2  23    26608.46    26191.31    362.82 o 
   1   2  23    10752.30    10711.34    137.44 o 
   2   2  23     1191.35     1372.60    135.72 o 
   3   2  23     1844.56     2010.08    131.25 o 
   4   2  23    13620.52    13854.37    141.94 o 
   5   2  23     5588.56     5533.75    143.38 o 
   6   2  23     1706.23     1793.01    138.86 o 
   7   2  23      663.90      684.49    146.41 o 
   8   2  23     3558.17     3847.62    161.94 o 
   9   2  23     2072.21     2044.19    164.27 o 
  10   2  23      569.05      861.48    179.59 o 
  11   2  23     1030.26     1151.89    196.34 o 
  12   2  23     2894.94     2903.22    201.44 o 
  13   2  23     3155.65     2957.06    244.83 o 
   1   3  23     1224.86     1229.86    132.09 o 
   2   3  23     2087.60     1981.21    126.28 o 
   3   3  23      414.19      419.16    130.94 o 
   4   3  23      526.03      562.05    128.06 o 
   5   3  23     1042.50     1091.81    131.62 o 
   6   3  23     3543.99     3548.62    141.83 o 
   7   3  23     7717.84     7472.46    154.36 o 
   8   3  23       40.00       79.04    146.32 o 
   9   3  23      167.60      151.46    170.10 o 
  10   3  23     1370.21     1403.86    173.81 o 
  11   3  23     1029.52     1191.26    182.25 o 
  12   3  23      136.86      242.50    211.30 o 
  13   3  23        1.50      144.53    233.84 o 
   0   4  23     6299.30     6054.44    179.77 o 
   1   4  23       67.53      217.53    125.70 o 
   2   4  23        5.08       13.25    114.05 o 
   3   4  23     7400.11     7599.41    148.01 o 
   4   4  23     5385.67     5297.57    136.80 o 
   5   4  23      711.31      944.71    137.84 o 
   6   4  23      703.16      727.65    135.16 o 
   7   4  23      896.70     1044.19    136.10 o 
   8   4  23      748.91      801.12    167.48 o 
   9   4  23     4292.53     4497.56    166.27 o 
  10   4  23     1771.28     1748.64    190.29 o 
  11   4  23      388.64      562.76    200.57 o 
  12   4  23        5.24      324.17    217.17 o 
  13   4  23      151.88      291.97    216.20 o 
   1   5  23    15083.74    14748.16    149.23 o 
   2   5  23    19638.30    19299.37    191.90 o 
   3   5  23     6460.72     6377.36    139.60 o 
   4   5  23      855.22      750.45    137.79 o 
   5   5  23       99.29       63.65    123.14 o 
   6   5  23     7539.95     7575.42    152.66 o 
   7   5  23     3008.65     3171.82    156.69 o 
   8   5  23      342.47      391.95    144.15 o 
   9   5  23     1027.37     1102.14    174.48 o 
  10   5  23     3402.22     3579.18    200.87 o 
  11   5  23     2504.02     2497.68    187.84 o 
  12   5  23      748.81      973.68    236.03 o 
  13   5  23     1076.62     1193.80    356.14 o 
   0   6  23      726.83      752.35    188.18 o 
   1   6  23       91.31      206.75    139.92 o 
   2   6  23     1197.41     1298.21    134.94 o 
   3   6  23     2397.00     2345.52    147.07 o 
   4   6  23     4015.45     3940.09    140.27 o 
   5   6  23      326.39      430.29    140.95 o 
   6   6  23      932.68     1011.37    155.56 o 
   7   6  23     2211.69     2371.91    152.21 o 
   8   6  23     7073.83     6985.86    181.61 o 
   9   6  23     1879.83     1993.59    187.97 o 
  10   6  23      128.35      235.17    200.05 o 
  11   6  23      594.78      748.63    208.64 o 
  12   6  23     4338.09     4629.36    243.04 o 
   1   7  23        6.17      121.46    136.35 o 
   2   7  23      449.08      419.77    130.26 o 
   3   7  23       74.69       81.76    139.74 o 
   4   7  23      265.74      321.59    139.91 o 
   5   7  23       79.80      122.07    145.09 o 
   6   7  23      171.98      284.24    152.29 o 
   7   7  23      943.26     1117.54    180.92 o 
   8   7  23      424.94      649.77    176.77 o 
   9   7  23       44.66      226.91    181.20 o 
  10   7  23      206.59      350.08    208.31 o 
  11   7  23        4.08       28.64    204.91 o 
  12   7  23      112.93      267.94    237.18 o 
   0   8  23     5535.01     5331.60    187.08 o 
   1   8  23      325.41      400.45    133.51 o 
   2   8  23        1.43       62.48    147.65 o 
   3   8  23        2.39      117.99    143.44 o 
   4   8  23     2286.95     2413.07    156.09 o 
   5   8  23      676.30      903.78    152.61 o 
   6   8  23       22.14      206.21    168.74 o 
   7   8  23     1946.80     2210.24    173.84 o 
   8   8  23     2319.57     2465.78    182.86 o 
   9   8  23      286.10      460.17    178.63 o 
  10   8  23        7.32       51.60    208.49 o 
  11   8  23     1696.26     1793.61    223.10 o 
   1   9  23     2076.32     1948.58    141.19 o 
   2   9  23     5627.32     5481.79    151.42 o 
   3   9  23     3626.83     3455.90    152.07 o 
   4   9  23      159.70      251.00    149.81 o 
   5   9  23     1214.78     1395.21    156.19 o 
   6   9  23     1704.59     1792.87    164.36 o 
   7   9  23     2156.70     1962.89    188.82 o 
   8   9  23        0.10       87.76    187.02 o 
   9   9  23     1070.76     1260.12    179.40 o 
  10   9  23     5607.93     5665.19    222.59 o 
   0  10  23      742.39      847.59    204.83 o 
   1  10  23     1620.81     1532.38    140.62 o 
   2  10  23        0.35       62.06    139.55 o 
   3  10  23      829.61      844.31    153.92 o 
   4  10  23     1624.89     1692.71    154.37 o 
   5  10  23     2258.75     2082.40    167.81 o 
   6  10  23       25.01      164.39    167.97 o 
   7  10  23        2.65      134.78    188.52 o 
   8  10  23     1936.92     1874.46    188.41 o 
   9  10  23     1889.44     1981.00    200.30 o 
   1  11  23     1121.60     1084.38    157.34 o 
   2  11  23      366.70      300.03    164.93 o 
   3  11  23       20.11      197.45    155.86 o 
   4  11  23      196.42      261.33    164.68 o 
   5  11  23     1122.31     1219.41    181.41 o 
   6  11  23      674.70      696.75    170.65 o 
   7  11  23      607.77      582.02    185.82 o 
   8  11  23        5.18       36.14    192.45 o 
   0  12  23     3436.97     3602.55    256.61 o 
   1  12  23     5417.75     5363.93    181.52 o 
   2  12  23       71.92      176.34    170.99 o 
   3  12  23     1620.17     1592.70    176.28 o 
   4  12  23     5788.46     5656.07    190.26 o 
   5  12  23     3746.81     3624.22    204.93 o 
   6  12  23       37.34       88.92    190.34 o 
   7  12  23       72.39      203.87    196.95 o 
   1  13  23      453.60      697.79    180.36 o 
   2  13  23     1446.68     1606.23    176.15 o 
   3  13  23      220.57      307.00    191.86 o 
   4  13  23      322.16      313.04    194.14 o 
   5  13  23     1444.03     1775.71    201.94 o 
   0  14  23      163.54      371.25    291.36 o 
   1  14  23       87.31      123.19    196.45 o 
   2  14  23      227.03      172.01    209.99 o 
   0   0  24    15061.20    14664.48    241.79 o 
   1   0  24     1454.71     1604.38    186.43 o 
   2   0  24      859.24      740.88    187.11 o 
   3   0  24      976.21      894.49    189.56 o 
   4   0  24    13516.50    13750.04    201.29 o 
   5   0  24     1312.67     1159.78    201.40 o 
   6   0  24     1878.53     1876.23    196.66 o 
   7   0  24      917.57      891.09    223.01 o 
   8   0  24     6016.71     5910.29    219.41 o 
   9   0  24      944.58     1115.08    238.27 o 
  10   0  24      538.86      689.81    272.21 o 
  11   0  24     1330.22     1283.31    286.49 o 
  12   0  24    10776.38    11017.48    385.76 o 
  13   0  24       46.67      185.00    347.22 o 
   1   1  24     1584.88     1684.69    137.55 o 
   2   1  24     6208.66     6245.57    128.68 o 
   3   1  24      664.53      737.12    121.71 o 
   4   1  24      232.39      325.39    134.78 o 
   5   1  24       41.72      136.80    131.74 o 
   6   1  24     6017.98     6092.79    153.64 o 
   7   1  24       70.85      102.53    148.07 o 
   8   1  24      688.15      797.38    149.81 o 
   9   1  24      609.91      705.08    162.05 o 
  10   1  24     2541.96     2525.36    178.88 o 
  11   1  24       78.76      342.84    203.32 o 
  12   1  24      293.53      261.17    189.93 o 
  13   1  24      492.85      761.52    235.61 o 
   0   2  24     1074.87     1448.61    186.62 o 
   1   2  24      404.12      561.21    130.81 o 
   2   2  24     1358.58     1256.56    128.70 o 
   3   2  24      881.72      817.45    122.79 o 
   4   2  24     1062.97     1040.31    134.19 o 
   5   2  24     1038.06     1113.33    141.02 o 
   6   2  24     2168.31     2213.11    149.60 o 
   7   2  24       54.66      237.40    143.61 o 
   8   2  24     1327.92     1478.37    147.14 o 
   9   2  24      254.90      375.76    155.02 o 
  10   2  24       23.38      -80.19    170.61 o 
  11   2  24      417.19      488.57    196.06 o 
  12   2  24      998.52     1124.85    205.51 o 
  13   2  24      122.83      225.68    221.58 o 
   1   3  24      787.14      845.61    126.99 o 
   2   3  24    20133.09    19898.47    154.61 o 
   3   3  24       54.57      110.77    132.72 o 
   4   3  24        9.21       93.73    137.65 o 
   5   3  24      175.61      462.53    145.26 o 
   6   3  24    10538.84    10858.79    152.01 o 
   7   3  24      852.45      797.64    146.12 o 
   8   3  24     2636.49     2788.39    155.57 o 
   9   3  24     1354.33     1376.79    180.47 o 
  10   3  24     4661.49     4427.05    180.53 o 
  11   3  24      559.40      534.34    197.45 o 
  12   3  24      923.51      890.39    236.19 o 
  13   3  24       83.73      309.89    241.06 o 
   0   4  24    18380.24    18463.02    239.10 o 
   1   4  24      151.17      335.14    123.32 o 
   2   4  24       15.57      109.97    132.53 o 
   3   4  24       51.71      159.32    130.10 o 
   4   4  24    15903.03    15531.00    151.63 o 
   5   4  24     1138.66     1078.44    137.36 o 
   6   4  24     3142.03     3131.65    147.94 o 
   7   4  24       71.58      201.29    136.82 o 
   8   4  24     8752.07     9077.16    162.16 o 
   9   4  24     1107.01     1130.17    192.32 o 
  10   4  24     2719.54     2758.80    185.99 o 
  11   4  24        4.49      200.53    191.37 o 
  12   4  24     2716.73     2679.24    219.86 o 
   1   5  24        0.98      -14.33    120.67 o 
   2   5  24      198.07      179.48    127.14 o 
   3   5  24     1507.86     1510.20    141.38 o 
   4   5  24      604.38      620.71    139.55 o 
   5   5  24     2233.44     2281.42    145.35 o 
   6   5  24      480.45      675.20    154.17 o 
   7   5  24       46.47      152.26    151.01 o 
   8   5  24     1067.81     1187.13    170.97 o 
   9   5  24      894.01      862.11    184.00 o 
  10   5  24     1718.04     1737.03    191.87 o 
  11   5  24        2.73      125.94    198.04 o 
  12   5  24       30.69      151.33    210.03 o 
   0   6  24    11330.42    10841.07    220.72 o 
   1   6  24     1591.04     1712.69    135.50 o 
   2   6  24      270.99      302.54    124.83 o 
   3   6  24       30.69      133.92    139.41 o 
   4   6  24     4291.39     4225.44    146.41 o 
   5   6  24      147.81      159.41    155.26 o 
   6   6  24      804.01      671.20    146.76 o 
   7   6  24      103.35       83.25    161.59 o 
   8   6  24     1765.02     1781.52    179.56 o 
   9   6  24      166.83      250.40    172.83 o 
  10   6  24      740.87      813.44    199.20 o 
  11   6  24     1598.44     1743.02    207.35 o 
  12   6  24     1599.94     1526.99    235.18 o 
   1   7  24      851.31      933.26    134.62 o 
   2   7  24    11865.61    11526.12    152.81 o 
   3   7  24       92.76      161.50    146.75 o 
   4   7  24      148.82      156.24    142.52 o 
   5   7  24     1291.86     1402.77    148.87 o 
   6   7  24     3373.08     3404.42    146.82 o 
   7   7  24      705.66      834.07    169.62 o 
   8   7  24      170.64      211.28    178.71 o 
   9   7  24      180.57      363.75    214.18 o 
  10   7  24    10566.63    10219.07    225.46 o 
  11   7  24      577.58      686.93    234.91 o 
   0   8  24     3426.60     3680.17    210.07 o 
   1   8  24     2324.11     2346.00    144.30 o 
   2   8  24      210.91      323.68    137.72 o 
   3   8  24      176.59      319.46    140.32 o 
   4   8  24     4467.91     4599.06    156.89 o 
   5   8  24      133.06      202.97    138.28 o 
   6   8  24      288.89      373.88    154.11 o 
   7   8  24      569.64      646.60    174.11 o 
   8   8  24     3263.41     3297.85    196.23 o 
   9   8  24       23.27      204.96    197.93 o 
  10   8  24      312.92      472.03    221.94 o 
  11   8  24      134.13      920.13    648.68 o 
   1   9  24       83.94       50.87    145.54 o 
   2   9  24        7.68       41.31    144.00 o 
   3   9  24      860.69     1040.86    153.04 o 
   4   9  24      917.84     1081.46    164.70 o 
   5   9  24      642.05      616.71    165.57 o 
   6   9  24      462.44      559.27    166.23 o 
   7   9  24      282.05      362.12    184.69 o 
   8   9  24      410.11      666.16    189.32 o 
   9   9  24        2.78       79.42    203.55 o 
  10   9  24      576.95      555.39    233.24 o 
   0  10  24     9541.27    10066.39    225.92 o 
   1  10  24      155.12      294.69    153.33 o 
   2  10  24      369.54      438.50    151.77 o 
   3  10  24      295.36      335.42    147.31 o 
   4  10  24    10100.11    10096.21    171.02 o 
   5  10  24      110.31      394.39    169.81 o 
   6  10  24       63.36      138.94    166.73 o 
   7  10  24      178.16      384.68    193.63 o 
   8  10  24     4785.64     4640.72    200.91 o 
   9  10  24       74.82      131.14    204.40 o 
   1  11  24      347.46      458.20    164.65 o 
   2  11  24    10666.28    11161.72    186.15 o 
   3  11  24      773.94      865.85    177.49 o 
   4  11  24        2.98      -20.64    154.16 o 
   5  11  24       95.47      224.06    201.57 o 
   6  11  24    11130.95    10761.16    205.58 o 
   7  11  24      235.38      297.63    190.10 o 
   8  11  24     1564.09     1602.24    205.06 o 
   0  12  24       84.73      202.18    236.71 o 
   1  12  24      151.60      266.85    162.94 o 
   2  12  24        3.51      245.12    181.90 o 
   3  12  24       72.18      195.30    166.45 o 
   4  12  24       89.36      343.59    186.59 o 
   5  12  24        7.60      116.64    184.54 o 
   6  12  24        1.26       52.47    197.51 o 
   1  13  24      961.74     1002.84    197.16 o 
   2  13  24     5215.57     5139.33    199.99 o 
   3  13  24      306.30      433.46    194.90 o 
   4  13  24      326.52      436.45    210.65 o 
   1   1  25     1077.00     1129.53    131.61 o 
   2   1  25      371.10      455.11    125.52 o 
   3   1  25       67.53      104.72    131.40 o 
   4   1  25      185.36      195.73    130.33 o 
   5   1  25     3530.62     3692.08    155.01 o 
   6   1  25     4149.22     4179.98    148.04 o 
   7   1  25     1346.81     1430.95    147.57 o 
   8   1  25       79.02      134.92    152.65 o 
   9   1  25     5493.47     5511.58    168.46 o 
  10   1  25     2166.43     2017.87    182.16 o 
  11   1  25     2483.59     2486.78    196.62 o 
  12   1  25      384.56      557.29    222.19 o 
   0   2  25     2675.96     2708.40    184.85 o 
   1   2  25     3889.82     4083.36    132.38 o 
   2   2  25      292.45      301.07    130.79 o 
   3   2  25     4924.15     4911.08    147.38 o 
   4   2  25     4852.94     4832.14    137.09 o 
   5   2  25    10607.50    10618.47    150.97 o 
   6   2  25      100.33      282.12    138.62 o 
   7   2  25     7512.57     7616.14    147.81 o 
   8   2  25     2975.00     2995.34    161.89 o 
   9   2  25     8328.84     8431.11    173.39 o 
  10   2  25       74.19      198.92    185.79 o 
  11   2  25     1119.08     1151.94    199.34 o 
  12   2  25     2206.48     2265.34    226.45 o 
   1   3  25     2878.29     2943.27    140.25 o 
   2   3  25     3956.48     3941.10    147.85 o 
   3   3  25    20557.17    20201.46    154.45 o 
   4   3  25        3.64       77.26    128.45 o 
   5   3  25       42.16       77.88    140.31 o 
   6   3  25      104.28      129.39    147.63 o 
   7   3  25     2460.52     2585.29    148.81 o 
   8   3  25      722.78      766.99    165.54 o 
   9   3  25       84.63      201.75    182.07 o 
  10   3  25      946.47      872.41    180.36 o 
  11   3  25      239.77      346.76    184.38 o 
  12   3  25       33.02      221.56    234.70 o 
   0   4  25      445.56      703.75    193.39 o 
   1   4  25     4964.07     5019.00    145.90 o 
   2   4  25        2.33      103.29    131.09 o 
   3   4  25      603.12      586.21    141.42 o 
   4   4  25     1531.31     1550.65    138.62 o 
   5   4  25     3175.44     3048.70    153.62 o 
   6   4  25      269.10      359.11    145.99 o 
   7   4  25      160.72      261.05    152.85 o 
   8   4  25     1418.59     1598.19    155.60 o 
   9   4  25      251.91      473.67    183.88 o 
  10   4  25       21.58       17.92    181.59 o 
  11   4  25      481.82      717.86    221.36 o 
  12   4  25      335.36      507.84    235.45 o 
   1   5  25     5647.21     5652.50    136.55 o 
   2   5  25     9029.78     8975.29    145.68 o 
   3   5  25    10040.65     9824.39    163.96 o 
   4   5  25        0.89      115.40    134.35 o 
   5   5  25    12093.95    11908.51    163.43 o 
   6   5  25     1021.85      967.41    151.35 o 
   7   5  25    12853.43    13211.73    170.10 o 
   8   5  25      153.16      223.51    169.60 o 
   9   5  25     2426.25     2432.77    178.65 o 
  10   5  25     1728.26     1729.16    192.10 o 
  11   5  25     6687.35     6972.81    253.61 o 
  12   5  25       99.97      241.45    210.51 o 
   0   6  25     2224.95     2614.71    213.96 o 
   1   6  25     4268.29     4331.25    149.14 o 
   2   6  25       24.04       87.49    137.44 o 
   3   6  25     4319.68     4195.52    144.38 o 
   4   6  25     1960.33     2076.28    151.12 o 
   5   6  25     1502.14     1626.81    153.86 o 
   6   6  25      117.27      198.49    158.25 o 
   7   6  25     1535.13     1763.40    174.63 o 
   8   6  25      891.82      870.15    168.79 o 
   9   6  25     1034.50     1082.64    200.52 o 
  10   6  25       40.47      169.37    207.95 o 
  11   6  25     2403.65     2605.05    221.85 o 
   1   7  25      193.52      176.16    141.93 o 
   2   7  25      830.17     1017.05    143.09 o 
   3   7  25     1256.15     1388.79    137.41 o 
   4   7  25      654.77      801.56    155.80 o 
   5   7  25        5.85      194.13    161.53 o 
   6   7  25        2.29      108.33    165.59 o 
   7   7  25      489.82      616.06    167.88 o 
   8   7  25      106.58      188.41    196.68 o 
   9   7  25       16.11      -20.72    198.13 o 
  10   7  25      425.69      445.13    206.55 o 
  11   7  25        2.87       49.29    241.71 o 
   0   8  25      351.81      641.33    184.80 o 
   1   8  25     1525.41     1566.08    134.51 o 
   2   8  25      427.54      566.34    142.88 o 
   3   8  25      338.30      430.96    147.75 o 
   4   8  25      837.55      860.76    153.19 o 
   5   8  25     1109.92     1256.74    155.29 o 
   6   8  25      241.32      396.30    167.09 o 
   7   8  25     1744.83     1765.70    184.67 o 
   8   8  25      526.31      689.56    193.49 o 
   9   8  25     1532.95     1594.15    189.28 o 
  10   8  25       34.75      184.64    211.22 o 
   1   9  25     2956.47     2874.20    158.13 o 
   2   9  25     3025.85     3271.95    157.70 o 
   3   9  25     4225.32     4036.30    148.10 o 
   4   9  25      960.91      942.79    162.32 o 
   5   9  25     1296.26     1461.12    162.17 o 
   6   9  25     2809.45     2955.59    177.28 o 
   7   9  25     3488.17     3301.14    190.20 o 
   8   9  25      606.91      655.99    190.59 o 
   9   9  25     1045.51     1072.17    200.64 o 
   0  10  25      174.53      290.06    209.75 o 
   1  10  25     6117.64     5902.59    160.55 o 
   2  10  25      114.41      291.69    155.72 o 
   3  10  25      378.19      658.47    175.67 o 
   4  10  25      684.35      790.46    172.50 o 
   5  10  25     4382.33     4328.04    178.06 o 
   6  10  25      246.22      282.93    186.93 o 
   7  10  25        0.48      254.48    205.47 o 
   8  10  25      491.80      516.34    189.47 o 
   1  11  25      459.30      565.37    170.64 o 
   2  11  25     2585.17     2624.07    170.84 o 
   3  11  25     2168.15     2225.59    175.06 o 
   4  11  25      454.37      551.95    168.29 o 
   5  11  25        5.97       80.16    181.84 o 
   6  11  25        0.89      232.23    193.63 o 
   7  11  25       98.98      216.36    193.93 o 
   0  12  25     2217.70     2532.50    279.39 o 
   1  12  25     3680.04     3499.85    190.33 o 
   2  12  25        5.53      106.53    166.65 o 
   3  12  25     5490.85     5154.69    181.48 o 
   4  12  25     1912.27     1645.48    217.08 o 
   5  12  25     9105.89     8966.83    202.43 o 
   1  13  25     1902.17     2019.62    186.01 o 
   2  13  25      327.65      318.01    210.73 o 
   3  13  25     2593.96     2587.11    258.96 o 
   0   0  26     9366.43     9181.53    289.40 o 
   1   0  26     2624.40     2708.49    172.38 o 
   2   0  26       31.43      104.15    194.30 o 
   3   0  26     6633.71     6780.56    189.14 o 
   4   0  26      885.04      974.60    190.92 o 
   5   0  26     6219.93     6169.04    210.00 o 
   6   0  26       71.78      192.50    230.14 o 
   7   0  26     5060.52     5082.27    219.80 o 
   8   0  26      629.57      698.51    211.82 o 
   9   0  26    11067.75    11219.95    316.96 o 
  10   0  26      344.78      396.69    298.25 o 
  11   0  26     1531.10     1714.90    307.17 o 
  12   0  26     1598.91     1634.11    353.85 o 
   1   1  26     4592.67     4710.56    144.62 o 
   2   1  26     2466.27     2364.77    133.34 o 
   3   1  26     7860.96     7573.53    136.50 o 
   4   1  26      163.00      192.88    133.02 o 
   5   1  26       10.79       97.00    140.25 o 
   6   1  26     3384.44     3567.34    157.37 o 
   7   1  26     1664.24     1769.14    147.13 o 
   8   1  26      279.28      402.25    150.89 o 
   9   1  26      491.44      529.81    171.22 o 
  10   1  26      621.93      743.31    201.40 o 
  11   1  26     1651.91     1656.62    203.18 o 
  12   1  26        0.22      153.68    217.12 o 
   0   2  26      525.43      617.30    170.78 o 
   1   2  26     1453.54     1715.53    136.48 o 
   2   2  26      369.72      384.05    137.57 o 
   3   2  26      323.09      376.61    132.85 o 
   4   2  26      312.20      369.18    130.94 o 
   5   2  26      325.65      492.00    151.58 o 
   6   2  26       18.69       97.49    139.66 o 
   7   2  26       20.68      -37.93    153.18 o 
   8   2  26        3.58      -26.48    157.66 o 
   9   2  26       27.08       88.93    180.01 o 
  10   2  26        0.06      119.18    186.41 o 
  11   2  26      652.84      745.09    241.69 o 
  12   2  26       12.88       -8.85    246.22 o 
   1   3  26     6222.42     6339.99    140.68 o 
   2   3  26     8288.84     8201.75    156.98 o 
   3   3  26     5453.25     5688.16    135.98 o 
   4   3  26      676.36      773.82    146.00 o 
   5   3  26     5788.77     5733.92    147.93 o 
   6   3  26     3297.52     3288.02    155.13 o 
   7   3  26    14910.23    15242.39    178.28 o 
   8   3  26        0.65      148.44    167.86 o 
   9   3  26      637.21      481.92    168.84 o 
  10   3  26      388.37      491.42    185.16 o 
  11   3  26     4471.56     4072.28    367.49 o 
  12   3  26      852.31      953.96    235.00 o 
   0   4  26     3782.19     3769.88    188.20 o 
   1   4  26     6796.01     6804.88    148.85 o 
   2   4  26      152.51      230.13    134.22 o 
   3   4  26     5783.48     5721.87    147.38 o 
   4   4  26     6848.96     6753.22    159.55 o 
   5   4  26     7260.80     7254.29    154.85 o 
   6   4  26      372.04      373.10    152.59 o 
   7   4  26     2019.10     2227.36    158.90 o 
   8   4  26     3066.70     3132.85    180.82 o 
   9   4  26     5370.59     5420.59    189.57 o 
  10   4  26     1092.99     1220.12    203.37 o 
  11   4  26      430.36      640.93    212.15 o 
   1   5  26      338.48      386.35    135.99 o 
   2   5  26      956.91      722.53    140.95 o 
   3   5  26       11.53      152.97    142.13 o 
   4   5  26      412.02      478.73    147.48 o 
   5   5  26        0.55       29.75    163.13 o 
   6   5  26       27.25      174.79    153.06 o 
   7   5  26      213.55      329.15    160.59 o 
   8   5  26      504.23      670.23    172.36 o 
   9   5  26     1426.73     1672.75    192.58 o 
  10   5  26       58.31      194.05    202.25 o 
  11   5  26       37.81      141.05    233.23 o 
   0   6  26     9624.80     9143.66    211.24 o 
   1   6  26     7532.69     7337.72    150.72 o 
   2   6  26        0.98       41.47    141.55 o 
   3   6  26      201.64      238.89    142.57 o 
   4   6  26     3848.21     3622.51    156.61 o 
   5   6  26     4387.19     4237.55    164.28 o 
   6   6  26      631.81      755.10    166.22 o 
   7   6  26       52.92      194.93    160.18 o 
   8   6  26      308.42      462.47    194.40 o 
   9   6  26      872.42      794.97    223.10 o 
  10   6  26     1026.31     1132.98    216.92 o 
  11   6  26      498.58      580.88    223.00 o 
   1   7  26     3185.41     2854.51    144.69 o 
   2   7  26      691.87      783.08    156.65 o 
   3   7  26     1499.65     1534.21    154.89 o 
   4   7  26      346.88      455.52    154.02 o 
   5   7  26     3732.09     3691.28    159.66 o 
   6   7  26     2065.24     2067.98    173.08 o 
   7   7  26     3487.48     3408.14    179.25 o 
   8   7  26      127.84      274.72    198.98 o 
   9   7  26     4669.31     4848.56    216.00 o 
  10   7  26     2342.37     2518.29    240.73 o 
   0   8  26      350.16      472.21    196.67 o 
   1   8  26     3006.20     3040.17    156.03 o 
   2   8  26      518.12      653.36    141.57 o 
   3   8  26       53.60      102.92    149.27 o 
   4   8  26      597.15      761.02    170.89 o 
   5   8  26     2036.25     1968.70    177.69 o 
   6   8  26      532.88      590.15    173.32 o 
   7   8  26      900.74      980.87    179.75 o 
   8   8  26     1515.45     1543.62    188.91 o 
   9   8  26      390.65      481.63    206.13 o 
   1   9  26      783.21      896.75    155.52 o 
   2   9  26      435.12      582.50    154.72 o 
   3   9  26       86.37      130.94    148.97 o 
   4   9  26        3.33      103.42    160.56 o 
   5   9  26      174.03      289.12    185.57 o 
   6   9  26       45.85       18.40    174.58 o 
   7   9  26       15.50      243.54    210.16 o 
   8   9  26      352.43      411.77    186.80 o 
   9   9  26      405.44      491.06    884.45 o 
   0  10  26        7.61       17.51    223.01 o 
   1  10  26      928.13     1117.83    164.69 o 
   2  10  26      169.98      206.15    158.46 o 
   3  10  26     3947.51     4111.03    164.21 o 
   4  10  26      582.00      575.08    172.67 o 
   5  10  26     3093.08     2879.38    176.27 o 
   6  10  26       62.75      145.53    187.16 o 
   7  10  26     2695.15     2640.78    194.24 o 
   1  11  26     2660.51     2611.45    171.76 o 
   2  11  26     2369.51     2620.64    172.34 o 
   3  11  26     3874.94     3891.16    181.86 o 
   4  11  26     1023.72      958.22    175.22 o 
   5  11  26     1685.14     1557.96    200.33 o 
   6  11  26     1988.81     2032.87    207.63 o 
   0  12  26       57.81      213.70    263.07 o 
   1  12  26      101.70      235.29    188.99 o 
   2  12  26      237.21      295.68    192.94 o 
   3  12  26      667.42      742.40    187.66 o 
   4  12  26        7.62      176.15    200.13 o 
   1   1  27      196.40      429.62    143.22 o 
   2   1  27     4427.37     4669.20    140.79 o 
   3   1  27     1799.26     2065.31    140.92 o 
   4   1  27      469.26      555.82    140.09 o 
   5   1  27       26.10      103.31    151.04 o 
   6   1  27     2771.34     2906.28    148.12 o 
   7   1  27      263.57      542.76    160.96 o 
   8   1  27      105.59      199.92    165.00 o 
   9   1  27     2057.87     2218.09    175.29 o 
  10   1  27     5399.94     5422.23    241.78 o 
  11   1  27       27.26      117.09    204.10 o 
   0   2  27    17744.97    17891.80    234.35 o 
   1   2  27       21.92      146.04    134.67 o 
   2   2  27        0.14       89.23    126.68 o 
   3   2  27      496.66      588.93    147.07 o 
   4   2  27     9588.28     9761.80    144.23 o 
   5   2  27      368.21      472.94    151.55 o 
   6   2  27      476.75      418.21    146.72 o 
   7   2  27      192.20      261.43    160.66 o 
   8   2  27     7322.07     7298.85    174.19 o 
   9   2  27      332.79      488.47    172.84 o 
  10   2  27      804.94      838.32    191.43 o 
  11   2  27      232.47      287.34    208.59 o 
   1   3  27      232.78      414.67    137.63 o 
   2   3  27     5427.94     5684.58    146.04 o 
   3   3  27        1.29      103.49    141.85 o 
   4   3  27      438.18      548.02    148.45 o 
   5   3  27     1506.95     1628.31    144.53 o 
   6   3  27     4644.95     4622.26    166.34 o 
   7   3  27      238.56      425.13    161.58 o 
   8   3  27      819.94      936.35    177.95 o 
   9   3  27     1787.02     1849.33    192.64 o 
  10   3  27      960.40      986.10    197.75 o 
  11   3  27       39.71      136.82    198.90 o 
   0   4  27     2745.96     2751.63    217.63 o 
   1   4  27     3469.25     3355.66    137.25 o 
   2   4  27       32.57       62.03    148.65 o 
   3   4  27      158.53      194.06    143.11 o 
   4   4  27     3026.92     2856.47    155.47 o 
   5   4  27      174.68      247.07    159.92 o 
   6   4  27       25.61      120.57    167.40 o 
   7   4  27      168.12      353.95    157.18 o 
   8   4  27     1924.41     2046.32    180.89 o 
   9   4  27     1183.19     1209.92    200.11 o 
  10   4  27      208.94      461.00    201.10 o 
  11   4  27      125.61      293.23    222.77 o 
   1   5  27      140.62      314.40    138.87 o 
   2   5  27    20704.44    20633.20    175.03 o 
   3   5  27      598.48      647.46    139.16 o 
   4   5  27      290.69      558.12    145.63 o 
   5   5  27      477.05      608.25    163.22 o 
   6   5  27    13931.08    13978.01    192.51 o 
   7   5  27      510.93      429.41    158.64 o 
   8   5  27      271.10      326.55    168.35 o 
   9   5  27      421.08      525.59    192.43 o 
  10   5  27     4833.25     4888.85    215.42 o 
  11   5  27        0.74      -78.84    889.20 o 
   0   6  27     9586.35     9728.21    218.43 o 
   1   6  27      991.15     1173.56    148.94 o 
   2   6  27       85.72      244.24    144.54 o 
   3   6  27      247.65      294.23    159.52 o 
   4   6  27     5602.15     5828.26    153.00 o 
   5   6  27      159.92      387.33    162.89 o 
   6   6  27        2.42       88.68    168.06 o 
   7   6  27       19.03      -33.97    174.87 o 
   8   6  27     3658.48     3486.22    192.00 o 
   9   6  27       79.21      227.96    195.44 o 
  10   6  27       91.92      110.44    218.70 o 
   1   7  27        6.46       93.56    139.67 o 
   2   7  27      574.35      675.07    155.63 o 
   3   7  27      209.05      279.90    152.35 o 
   4   7  27      248.03      366.89    160.59 o 
   5   7  27      343.52      347.12    161.98 o 
   6   7  27       83.01       26.50    164.27 o 
   7   7  27       45.43      205.09    164.97 o 
   8   7  27       68.31      185.67    199.75 o 
   9   7  27       26.34      191.48    206.42 o 
   0   8  27     5812.25     5741.96    207.05 o 
   1   8  27       23.60      153.64    159.79 o 
   2   8  27      263.36      374.61    148.95 o 
   3   8  27        4.16      -19.08    158.32 o 
   4   8  27     2730.91     3001.69    171.85 o 
   5   8  27      937.26      903.08    176.84 o 
   6   8  27       36.19      201.23    162.79 o 
   7   8  27        0.50      136.44    208.72 o 
   8   8  27     3006.04     2950.84    210.04 o 
   9   8  27       96.18      186.38    209.57 o 
   1   9  27      184.03      184.69    153.28 o 
   2   9  27     6055.81     6129.56    172.44 o 
   3   9  27      151.13      317.77    163.63 o 
   4   9  27      464.23      695.90    170.81 o 
   5   9  27      408.05      446.89    184.82 o 
   6   9  27     3300.84     3057.04    175.00 o 
   7   9  27      148.96      209.58    194.62 o 
   8   9  27      386.83      359.65    223.47 o 
   0  10  27     1205.80     1299.86    256.66 o 
   1  10  27      102.64      195.16    166.83 o 
   2  10  27      105.94      217.16    161.42 o 
   3  10  27        0.59       21.44    169.69 o 
   4  10  27     3031.44     2937.20    178.23 o 
   5  10  27        3.25      235.31    180.21 o 
   6  10  27      436.03      640.44    201.35 o 
   7  10  27      142.37      259.93    279.47 o 
   1  11  27      307.76      268.83    167.28 o 
   2  11  27     1002.76     1062.69    170.93 o 
   3  11  27     1001.72      923.08    176.12 o 
   4  11  27       82.41      128.03    186.23 o 
   5  11  27      425.99      454.02    194.20 o 
   0  12  27    13454.89    13114.23    308.78 o 
   1  12  27      925.79     1062.91    191.62 o 
   2  12  27       26.32       68.97    201.87 o 
   0   0  28     9997.95    10037.29    385.81 o 
   1   0  28     4454.44     4512.66    192.81 o 
   2   0  28        1.45      -71.68    195.68 o 
   3   0  28      212.73      268.95    198.98 o 
   4   0  28     6202.69     6245.87    231.44 o 
   5   0  28     1462.02     1633.57    207.87 o 
   6   0  28        1.39      164.52    207.98 o 
   7   0  28       24.47      157.28    211.82 o 
   8   0  28     2935.97     3013.06    272.36 o 
   9   0  28     1775.98     1781.04    244.22 o 
  10   0  28      251.41      458.33    309.35 o 
  11   0  28     5686.67     5673.08    365.84 o 
   1   1  28      804.44     1005.61    140.70 o 
   2   1  28     1059.65     1264.05    140.80 o 
   3   1  28      248.94      368.11    154.60 o 
   4   1  28       49.16      122.75    150.99 o 
   5   1  28     2797.88     2941.70    149.99 o 
   6   1  28     3158.70     3201.94    157.99 o 
   7   1  28     2951.42     3340.56    179.09 o 
   8   1  28       19.24       78.10    162.68 o 
   9   1  28      349.30      493.63    197.48 o 
  10   1  28     1958.57     1865.54    215.35 o 
  11   1  28     2461.76     2400.89    216.43 o 
   0   2  28     1073.74     1419.37    208.96 o 
   1   2  28     1197.64     1101.78    139.80 o 
   2   2  28      218.85      211.70    159.65 o 
   3   2  28      719.79      703.33    149.55 o 
   4   2  28      472.87      685.12    159.41 o 
   5   2  28      343.02      372.52    151.98 o 
   6   2  28       18.44      110.23    156.08 o 
   7   2  28     1665.07     1886.32    160.28 o 
   8   2  28      265.99      386.08    175.59 o 
   9   2  28       77.36      168.02    195.25 o 
  10   2  28       78.48      242.40    194.33 o 
  11   2  28        1.00      161.48    229.50 o 
   1   3  28     2260.96     2466.41    139.10 o 
   2   3  28     2137.72     2165.05    153.56 o 
   3   3  28     8635.72     8955.50    163.60 o 
   4   3  28      450.93      472.60    152.20 o 
   5   3  28      651.36      669.92    154.73 o 
   6   3  28     7087.70     7225.94    160.70 o 
   7   3  28     1658.78     1635.79    155.75 o 
   8   3  28      167.91      233.65    178.39 o 
   9   3  28     1273.44     1297.64    198.03 o 
  10   3  28     3250.47     3039.39    220.48 o 
  11   3  28     1038.19      923.34    256.26 o 
   0   4  28     4277.70     4536.81    209.82 o 
   1   4  28     3112.49     3294.41    155.00 o 
   2   4  28      150.15      175.59    140.71 o 
   3   4  28     3200.57     3348.06    144.49 o 
   4   4  28     4617.24     4769.43    158.61 o 
   5   4  28     3442.99     3408.64    167.62 o 
   6   4  28       35.08      206.43    161.63 o 
   7   4  28     1301.23     1414.13    165.64 o 
   8   4  28     3731.82     3581.02    192.68 o 
   9   4  28     2315.25     2202.24    199.95 o 
  10   4  28        1.96      181.31    207.90 o 
   1   5  28      222.32      315.28    141.35 o 
   2   5  28     3595.70     3601.42    157.38 o 
   3   5  28      564.66      638.88    147.61 o 
   4   5  28       91.59      215.19    149.01 o 
   5   5  28      483.44      696.43    159.55 o 
   6   5  28      106.76       74.92    169.69 o 
   7   5  28        8.03       58.79    169.77 o 
   8   5  28     1434.62     1440.51    188.95 o 
   9   5  28        1.55       18.61    198.98 o 
  10   5  28        3.53        6.61    220.14 o 
   0   6  28        2.88      192.85    242.87 o 
   1   6  28      483.96      562.22    147.56 o 
   2   6  28      108.15      304.50    148.46 o 
   3   6  28     1163.37     1204.18    166.48 o 
   4   6  28     1230.72     1356.40    168.18 o 
   5   6  28     2148.78     2332.93    163.49 o 
   6   6  28       56.67      103.62    164.93 o 
   7   6  28      495.11      564.23    176.44 o 
   8   6  28     1995.34     1948.78    218.15 o 
   9   6  28     3449.33     3221.42    241.79 o 
   1   7  28     1362.14     1467.10    153.18 o 
   2   7  28    11182.02    10955.69    171.29 o 
   3   7  28     1854.99     1953.80    172.24 o 
   4   7  28     2136.56     2064.11    159.11 o 
   5   7  28     2208.71     2300.05    183.85 o 
   6   7  28     2696.32     2603.87    167.48 o 
   7   7  28      496.58      634.84    187.36 o 
   8   7  28      306.37      413.30    197.62 o 
   9   7  28     1246.16     1318.40    205.53 o 
   0   8  28     3841.25     3975.31    217.14 o 
   1   8  28      280.12      305.52    169.64 o 
   2   8  28       80.74      289.25    162.79 o 
   3   8  28     1923.19     1970.70    153.28 o 
   4   8  28     3845.77     3868.82    184.62 o 
   5   8  28      580.88      698.10    180.97 o 
   6   8  28       29.07       24.41    185.29 o 
   7   8  28     1628.16     1800.06    191.90 o 
   8   8  28     1377.44     1224.12    206.29 o 
   1   9  28     1087.71     1083.16    170.84 o 
   2   9  28      900.14     1052.53    175.34 o 
   3   9  28      754.12      852.56    169.01 o 
   4   9  28       50.05      189.98    176.24 o 
   5   9  28      922.02     1018.85    173.47 o 
   6   9  28       14.60      -28.49    197.66 o 
   7   9  28       60.37      252.49    200.68 o 
   0  10  28     5814.51     5991.11    252.98 o 
   1  10  28     3202.99     3305.39    192.70 o 
   2  10  28      148.14      332.12    185.14 o 
   3  10  28      742.22      820.75    174.31 o 
   4  10  28     4748.00     4839.69    181.84 o 
   5  10  28     1330.18     1420.69    194.84 o 
   6  10  28       64.64      234.01    300.92 o 
   1  11  28     1318.26     1418.13    197.59 o 
   2  11  28     3329.54     3433.08    195.87 o 
   3  11  28     2330.75     2306.37    198.03 o 
   4  11  28        1.62       26.33    444.46 o 
   1   1  29     6486.81     6596.94    160.11 o 
   2   1  29      141.23      215.80    151.24 o 
   3   1  29     8026.11     8270.16    165.23 o 
   4   1  29       34.48      205.42    146.81 o 
   5   1  29     1684.36     1743.27    156.12 o 
   6   1  29      360.59      372.27    160.21 o 
   7   1  29     5474.22     5428.03    172.55 o 
   8   1  29     1099.60     1189.38    179.88 o 
   9   1  29      513.38      601.88    200.23 o 
  10   1  29      256.55      166.58    217.03 o 
   0   2  29      246.85      376.99    194.65 o 
   1   2  29     9413.13     9508.78    157.24 o 
   2   2  29       17.55      126.87    148.56 o 
   3   2  29     4619.31     4702.25    151.39 o 
   4   2  29      282.15      373.69    141.72 o 
   5   2  29     8103.87     8136.38    163.76 o 
   6   2  29       56.71      243.27    171.18 o 
   7   2  29     1317.17     1633.86    174.90 o 
   8   2  29       39.24      212.33    187.02 o 
   9   2  29     5223.99     5093.05    205.63 o 
  10   2  29      154.62      217.96    201.96 o 
   1   3  29      132.49      341.77    141.53 o 
   2   3  29      355.00      511.20    150.09 o 
   3   3  29       32.47      212.37    162.14 o 
   4   3  29     1072.77     1193.58    153.60 o 
   5   3  29     3881.24     3990.41    158.26 o 
   6   3  29       26.59      -61.15    151.91 o 
   7   3  29     1649.42     1677.92    175.70 o 
   8   3  29      270.02      388.51    183.07 o 
   9   3  29     1643.93     1677.55    207.01 o 
  10   3  29      159.90      202.82    220.34 o 
   0   4  29     1453.21     1447.28    219.47 o 
   1   4  29      524.35      579.13    147.42 o 
   2   4  29      466.25      615.50    154.80 o 
   3   4  29      866.16      869.59    146.59 o 
   4   4  29      170.93      290.93    142.87 o 
   5   4  29     1558.44     1654.95    172.28 o 
   6   4  29      560.85      711.58    176.00 o 
   7   4  29      772.99      941.08    174.81 o 
   8   4  29      143.60      149.03    186.19 o 
   9   4  29     1904.72     1734.79    219.61 o 
  10   4  29        1.98       56.45    223.96 o 
   1   5  29     3743.71     3791.44    159.82 o 
   2   5  29        1.10      107.02    145.88 o 
   3   5  29    11250.50    10829.03    163.31 o 
   4   5  29      135.34       97.52    154.25 o 
   5   5  29     3339.25     3210.23    160.18 o 
   6   5  29     1928.90     1997.71    189.19 o 
   7   5  29     5274.09     5193.80    188.52 o 
   8   5  29        5.80       35.33    185.97 o 
   9   5  29     3136.18     2897.51    210.33 o 
   0   6  29     1059.13     1153.20    229.96 o 
   1   6  29     2884.47     2864.80    146.83 o 
   2   6  29       20.40       60.50    151.18 o 
   3   6  29     2846.52     2982.51    171.02 o 
   4   6  29       75.50       19.13    171.66 o 
   5   6  29     3156.38     3241.13    166.19 o 
   6   6  29      562.34      652.63    172.10 o 
   7   6  29     3694.83     3709.45    202.22 o 
   8   6  29      562.88      624.81    209.65 o 
   9   6  29     3764.59     3747.31    250.36 o 
   1   7  29        2.35       74.12    168.08 o 
   2   7  29       39.79      263.58    158.80 o 
   3   7  29       48.88      160.68    168.22 o 
   4   7  29      476.24      445.39    168.55 o 
   5   7  29        9.25       51.95    172.47 o 
   6   7  29      121.87      357.08    190.79 o 
   7   7  29       16.13      133.92    189.52 o 
   8   7  29       21.12      246.57    224.38 o 
   0   8  29      306.50      488.60    241.10 o 
   1   8  29     1885.37     1711.69    154.01 o 
   2   8  29        1.36      110.95    176.21 o 
   3   8  29     2605.96     2825.40    178.57 o 
   4   8  29       10.40      207.96    179.01 o 
   5   8  29     3262.52     3083.52    194.50 o 
   6   8  29      342.94      374.96    197.38 o 
   7   8  29     1153.99     1333.05    190.79 o 
   1   9  29     2195.51     2081.94    176.34 o 
   2   9  29       36.46      231.82    189.93 o 
   3   9  29     3846.78     3739.78    196.02 o 
   4   9  29       86.36      189.73    194.51 o 
   5   9  29     2249.08     2235.64    191.84 o 
   6   9  29      270.49      233.02    192.89 o 
   0  10  29     2396.21     2851.20    255.81 o 
   1  10  29       99.22      394.49    186.66 o 
   2  10  29      225.07       93.44    199.41 o 
   3  10  29     1332.52     1274.79    200.45 o 
   4  10  29        1.86      -37.91    190.51 o 
   1  11  29       10.00      123.85    199.73 o 
   0   0  30     7255.04     7068.51    355.39 o 
   1   0  30     7821.10     7931.23    231.25 o 
   2   0  30     1686.03     1879.27    211.15 o 
   3   0  30      969.92      907.62    247.10 o 
   4   0  30     6282.64     6497.20    242.92 o 
   5   0  30     5335.42     5411.85    228.24 o 
   6   0  30      156.17       60.81    238.16 o 
   7   0  30      294.18      267.40    213.62 o 
   8   0  30    10934.17    10857.83    275.13 o 
   9   0  30     2397.87     2599.78    278.57 o 
  10   0  30      600.08      649.70    302.83 o 
   1   1  30        0.92      243.90    150.61 o 
   2   1  30     4256.44     4284.45    158.97 o 
   3   1  30      375.66      571.93    161.72 o 
   4   1  30      601.64      724.03    159.43 o 
   5   1  30     1298.33     1313.93    160.05 o 
   6   1  30     1259.13     1433.33    177.45 o 
   7   1  30      964.54     1021.52    178.00 o 
   8   1  30       89.14      251.19    190.74 o 
   9   1  30      388.35      520.53    192.63 o 
  10   1  30     4474.71     4758.08    270.47 o 
   0   2  30      930.10     1040.55    231.45 o 
   1   2  30      835.62     1061.30    152.94 o 
   2   2  30       12.25      127.27    160.08 o 
   3   2  30     1208.71     1314.42    152.66 o 
   4   2  30       14.94       89.58    156.73 o 
   5   2  30      469.97      539.63    164.38 o 
   6   2  30        7.56      179.28    159.49 o 
   7   2  30      811.60     1060.65    170.76 o 
   8   2  30      524.24      545.25    185.51 o 
   9   2  30     2397.73     2305.65    214.79 o 
   1   3  30     1483.74     1537.52    150.88 o 
   2   3  30     9660.93     9610.66    171.19 o 
   3   3  30     1795.14     1960.87    151.04 o 
   4   3  30        7.41      146.56    171.77 o 
   5   3  30      405.37      546.72    163.74 o 
   6   3  30     4240.61     4370.67    175.22 o 
   7   3  30      769.96     1019.23    189.08 o 
   8   3  30        7.84       45.66    201.90 o 
   9   3  30      195.69      221.30    203.55 o 
   0   4  30     4973.48     4971.45    212.89 o 
   1   4  30      256.67      188.53    151.65 o 
   2   4  30        1.19       45.39    164.94 o 
   3   4  30      688.45      772.77    169.89 o 
   4   4  30     5308.53     5259.09    183.46 o 
   5   4  30      252.51      384.29    177.06 o 
   6   4  30       25.87      193.11    186.36 o 
   7   4  30      697.36      748.82    190.49 o 
   8   4  30     3971.97     4080.66    193.88 o 
   9   4  30      543.79      737.95    202.13 o 
   1   5  30      473.51      494.60    172.23 o 
   2   5  30      427.10      582.98    158.49 o 
   3   5  30        2.64      244.56    178.56 o 
   4   5  30       10.61       92.03    176.45 o 
   5   5  30       40.41      241.04    179.45 o 
   6   5  30      380.24      488.79    180.05 o 
   7   5  30      602.33      576.46    196.12 o 
   8   5  30       42.25      210.11    208.03 o 
   0   6  30     3411.23     3292.86    212.37 o 
   1   6  30       39.05      225.49    170.24 o 
   2   6  30        8.54      169.15    167.50 o 
   3   6  30      189.52      285.04    163.58 o 
   4   6  30     1677.41     1700.68    177.64 o 
   5   6  30      183.26      372.65    184.90 o 
   6   6  30        0.33       85.18    169.55 o 
   7   6  30      586.52      664.48    199.21 o 
   8   6  30      979.10      802.50    194.08 o 
   1   7  30     2121.55     2087.72    163.66 o 
   2   7  30     4208.55     4384.50    176.82 o 
   3   7  30     3892.53     3920.29    173.58 o 
   4   7  30      146.14      297.48    194.35 o 
   5   7  30       11.21      127.36    184.64 o 
   6   7  30    12308.23    11746.05    314.53 o 
   7   7  30     1725.28     1333.01    210.57 o 
   0   8  30    12756.26    12599.61    292.83 o 
   1   8  30       59.93      212.65    174.18 o 
   2   8  30      450.82      499.70    179.00 o 
   3   8  30      349.82      303.94    182.88 o 
   4   8  30     4118.69     4210.81    185.00 o 
   5   8  30      352.95      463.33    200.19 o 
   6   8  30      501.69      418.24    201.33 o 
   1   9  30      610.16      802.72    181.31 o 
   2   9  30      275.79      378.94    191.66 o 
   3   9  30      109.11      266.48    183.65 o 
   4   9  30       69.87      -58.23    192.63 o 
   5   9  30      285.85      270.41    198.59 o 
   0  10  30     6902.30     6880.60    272.89 o 
   1  10  30      911.26     1059.93    206.99 o 
   2  10  30        2.46      180.61    198.32 o 
   1   1  31     1298.72     1423.03    175.33 o 
   2   1  31     8690.91     8898.73    173.90 o 
   3   1  31     1083.05     1181.83    156.59 o 
   4   1  31     1711.81     1779.23    166.33 o 
   5   1  31        5.21      185.01    165.43 o 
   6   1  31     4948.15     5165.57    187.44 o 
   7   1  31      983.21      830.48    183.18 o 
   8   1  31       24.22      162.03    180.67 o 
   9   1  31      348.24      408.41    209.27 o 
   0   2  31     2940.85     3116.68    259.51 o 
   1   2  31      583.73      685.75    153.88 o 
   2   2  31      374.02      387.04    157.78 o 
   3   2  31     1141.05     1329.29    164.09 o 
   4   2  31     6989.82     6930.37    163.62 o 
   5   2  31      820.36      896.32    163.52 o 
   6   2  31       37.20      123.11    170.29 o 
   7   2  31       99.44      183.96    198.72 o 
   8   2  31     7560.76     7599.84    208.23 o 
   9   2  31     1996.32     1679.95    208.12 o 
   1   3  31      259.78      428.32    167.23 o 
   2   3  31     1368.09     1588.05    154.48 o 
   3   3  31      201.08      295.94    178.88 o 
   4   3  31        7.08       59.62    173.14 o 
   5   3  31       18.02      185.09    176.94 o 
   6   3  31      367.49      474.53    193.31 o 
   7   3  31       60.67      234.17    187.88 o 
   8   3  31      428.74      621.94    194.14 o 
   0   4  31     1654.40     1793.91    248.06 o 
   1   4  31     2444.42     2430.66    149.83 o 
   2   4  31      131.43      151.17    147.72 o 
   3   4  31       32.69      116.79    155.90 o 
   4   4  31       33.85      197.27    161.59 o 
   5   4  31      783.67      868.46    185.37 o 
   6   4  31       20.94      240.48    179.61 o 
   7   4  31       23.56      222.18    194.97 o 
   8   4  31      266.39      279.62    216.23 o 
   1   5  31      378.07      392.57    157.02 o 
   2   5  31     3177.47     3517.66    176.67 o 
   3   5  31      142.45      236.51    170.52 o 
   4   5  31      762.31      838.75    163.18 o 
   5   5  31     2493.74     2724.17    170.08 o 
   6   5  31     6916.59     6725.32    200.35 o 
   7   5  31      648.89      694.52    202.05 o 
   8   5  31       26.88      170.85    521.46 o 
   0   6  31    13745.64    12991.50    288.79 o 
   1   6  31      594.59     1589.96    300.28 o 
   2   6  31      635.28      865.54    165.36 o 
   3   6  31      197.55      322.37    160.53 o 
   4   6  31     4881.38     4877.38    184.73 o 
   5   6  31      140.26      424.56    201.51 o 
   6   6  31     1127.24      976.27    187.15 o 
   7   6  31      846.32      817.10    205.02 o 
   1   7  31        1.57       53.77    166.29 o 
   2   7  31       29.66      -10.96    183.01 o 
   3   7  31      104.33      362.19    174.67 o 
   4   7  31      300.25      524.40    180.32 o 
   5   7  31      232.73      334.95    195.81 o 
   6   7  31        0.12      225.80    194.94 o 
   0   8  31     6370.71     6672.57    257.97 o 
   1   8  31        3.00      207.20    188.99 o 
   2   8  31        2.01      199.10    173.20 o 
   3   8  31      385.73      550.19    189.79 o 
   4   8  31     7104.78     6801.75    193.83 o 
   5   8  31      193.05      115.82    196.87 o 
   1   9  31     1032.39      911.33    182.47 o 
   2   9  31     5557.71     5659.52    194.34 o 
   3   9  31      149.97      287.39    197.69 o 
   0   0  32      518.32      359.60    373.64 o 
   1   0  32     8223.71     8538.57    310.33 o 
   2   0  32      243.78       54.87    263.62 o 
   3   0  32     4696.16     4977.96    225.30 o 
   4   0  32      936.73      976.75    256.11 o 
   5   0  32    13719.44    14069.67    278.46 o 
   6   0  32        2.48      108.65    252.99 o 
   7   0  32     2281.25     2410.00    266.00 o 
   8   0  32     2031.55     1875.71    285.34 o 
   1   1  32     2024.76     2308.15    160.64 o 
   2   1  32      738.41     1025.11    154.30 o 
   3   1  32     3667.53     3683.42    168.80 o 
   4   1  32      847.50      966.49    159.70 o 
   5   1  32     1341.75     1412.44    172.14 o 
   6   1  32      118.15      295.90    187.53 o 
   7   1  32     1367.85     1277.71    190.95 o 
   8   1  32      342.61      428.17    185.72 o 
   0   2  32     2267.74     2238.19    218.56 o 
   1   2  32     3692.07     3765.16    169.52 o 
   2   2  32      239.31      392.24    166.91 o 
   3   2  32      252.86      388.20    158.51 o 
   4   2  32       48.91       35.52    161.22 o 
   5   2  32     1466.48     1689.98    173.09 o 
   6   2  32      287.18      412.87    197.85 o 
   7   2  32      399.59      577.62    182.97 o 
   8   2  32       14.09      140.09    195.88 o 
   1   3  32     3535.38     3697.86    175.72 o 
   2   3  32      578.62      802.23    166.56 o 
   3   3  32     4854.42     4875.02    162.95 o 
   4   3  32        0.67      120.23    172.96 o 
   5   3  32      945.81     1046.20    178.38 o 
   6   3  32      340.39      424.50    175.20 o 
   7   3  32     2786.03     2752.14    201.46 o 
   8   3  32       10.38      373.65    415.82 o 
   0   4  32       88.81      404.81    254.06 o 
   1   4  32     1241.17     1226.51    167.31 o 
   2   4  32      213.98      447.90    177.56 o 
   3   4  32     1880.47     2049.02    175.63 o 
   4   4  32      153.92      217.02    177.48 o 
   5   4  32     1051.92     1112.17    170.69 o 
   6   4  32        0.82      136.14    194.08 o 
   7   4  32     2421.56     2327.01    206.10 o 
   1   5  32        3.12      196.83    173.96 o 
   2   5  32      169.01      371.68    172.24 o 
   3   5  32      220.64      559.26    174.03 o 
   4   5  32       46.31      183.95    192.61 o 
   5   5  32      237.72      344.19    183.16 o 
   6   5  32        2.48       55.08    194.01 o 
   7   5  32      556.92      919.13    643.69 o 
   0   6  32       45.02      525.65    267.05 o 
   1   6  32      649.97      810.67    176.13 o 
   2   6  32      281.25      418.06    181.74 o 
   3   6  32      552.36      732.20    180.81 o 
   4   6  32       38.71      146.85    185.94 o 
   5   6  32     1126.87      955.21    179.93 o 
   6   6  32       43.01      110.43    209.85 o 
   1   7  32     3052.66     3270.68    184.62 o 
   2   7  32      225.12      312.37    180.89 o 
   3   7  32     4377.07     4165.39    203.56 o 
   4   7  32      376.61      547.31    191.37 o 
   5   7  32     6564.17     6584.51    230.03 o 
   0   8  32     3516.22     3547.17    291.81 o 
   1   8  32     3969.13     4101.74    197.41 o 
   2   8  32      276.66      394.06    199.65 o 
   3   8  32     1820.47     1854.80    189.44 o 
   1   1  33     3579.65     3499.97    174.98 o 
   2   1  33     1987.96     1816.22    167.16 o 
   3   1  33     5828.92     5758.09    191.00 o 
   4   1  33        0.30       61.93    169.03 o 
   5   1  33      556.50      642.69    184.48 o 
   6   1  33     3069.01     3152.73    187.23 o 
   7   1  33     1950.67     1913.14    194.62 o 
   0   2  33     2792.92     2658.99    238.58 o 
   1   2  33     2247.19     2273.15    158.53 o 
   2   2  33      113.87       25.27    162.41 o 
   3   2  33     2549.33     2535.59    174.32 o 
   4   2  33     1945.81     2107.23    176.91 o 
   5   2  33     1554.45     1705.94    176.33 o 
   6   2  33        0.64      -15.82    181.05 o 
   7   2  33     1234.26     1387.10    201.22 o 
   1   3  33      123.35      336.79    183.95 o 
   2   3  33        4.08       73.17    175.65 o 
   3   3  33       61.36      232.80    173.59 o 
   4   3  33      274.28      328.27    186.67 o 
   5   3  33      913.41     1061.41    186.84 o 
   6   3  33     1122.36     1333.44    189.95 o 
   0   4  33        2.29      112.94    220.16 o 
   1   4  33      405.47      506.42    193.54 o 
   2   4  33      691.55      794.39    170.64 o 
   3   4  33      161.83      211.71    165.98 o 
   4   4  33       92.80      310.87    176.60 o 
   5   4  33       36.01      251.28    181.64 o 
   6   4  33      727.07      993.11    224.07 o 
   1   5  33     1485.35     1460.90    182.81 o 
   2   5  33     3354.45     3504.83    177.31 o 
   3   5  33      761.54      928.94    197.03 o 
   4   5  33        2.10      107.62    186.01 o 
   5   5  33     1149.27     1218.28    196.96 o 
   0   6  33     3319.79     3864.76    282.47 o 
   1   6  33     2874.73     2806.65    185.57 o 
   2   6  33      108.37      189.65    198.19 o 
   3   6  33      832.30      961.05    188.54 o 
   4   6  33     4438.12     4394.83    210.82 o 
   1   7  33        4.66       39.51    193.55 o 
   2   7  33      893.80     1046.24    199.99 o 
   3   7  33        4.76       31.81    202.69 o 
   0   0  34    25163.98    25302.10    591.32 o 
   1   0  34      149.24      153.16    240.93 o 
   2   0  34     1107.80     1183.90    265.20 o 
   3   0  34      202.77      292.91    234.87 o 
   4   0  34    11831.78    11780.70    268.32 o 
   5   0  34      519.96      911.36    260.00 o 
   6   0  34      702.87      927.10    277.15 o 
   1   1  34       90.68      199.22    190.06 o 
   2   1  34     1641.43     1737.80    187.40 o 
   3   1  34      129.31      288.61    188.08 o 
   4   1  34      714.12      741.94    185.28 o 
   5   1  34       43.30      276.40    191.55 o 
   6   1  34     6873.29     7131.00    187.13 o 
   0   2  34      789.78      944.52    235.33 o 
   1   2  34      574.99      714.21    177.13 o 
   2   2  34       40.50      280.59    180.44 o 
   3   2  34       24.04       89.25    174.91 o 
   4   2  34      472.89      646.15    198.81 o 
   5   2  34       87.58      207.98    187.44 o 
   6   2  34     1008.55     1017.97    269.28 o 
   1   3  34        9.64       60.39    174.29 o 
   2   3  34     4784.93     4857.77    192.42 o 
   3   3  34       25.89      216.25    182.33 o 
   4   3  34       47.98      358.20    185.56 o 
   5   3  34       29.20       99.46    195.49 o 
   0   4  34     1142.79     1148.45    263.93 o 
   1   4  34       21.01      204.02    180.44 o 
   2   4  34        5.82      158.91    187.76 o 
   3   4  34        7.19      112.35    171.05 o 
   4   4  34     2830.05     2783.46    195.80 o 
   5   4  34       37.55       91.53    368.10 o 
   1   5  34        0.12       19.92    181.18 o 
   2   5  34      670.37      716.91    203.00 o 
   3   5  34      330.38      562.41    200.01 o 
   4   5  34      254.85      528.67    283.63 o 
   0   6  34      328.68      522.06    253.06 o 
   1   6  34        7.46       10.18    206.53 o 
   2   6  34       45.19      201.05    181.36 o 
   1   1  35     1785.48     1900.21    180.79 o 
   2   1  35     1595.56     1782.25    187.09 o 
   3   1  35     3121.85     2829.83    199.37 o 
   4   1  35      415.16      614.34    187.48 o 
   0   2  35     4855.96     5152.57    305.03 o 
   1   2  35     2246.58     2267.58    190.47 o 
   2   2  35      214.88      299.43    196.02 o 
   3   2  35     1602.53     1777.95    190.11 o 
   4   2  35     1737.02     1780.85    197.64 o 
   1   3  35      158.17      210.50    187.53 o 
   2   3  35      222.87      456.52    188.25 o 
   3   3  35      132.21      307.14    194.86 o 
   0   4  35        2.54       94.04    290.19 o 
   1   4  35      948.14      975.57    206.98 o 
   2   4  35       87.41      183.85    196.04 o 
   3   4  35      425.09      579.82    627.73 o 
   0   0  36        3.89      348.50    439.85 o 
   1   0  36     5407.65     5424.60    271.52 o 
   2   0  36      532.64      565.00    283.28 o 
   1   1  36     2723.86     2727.74    190.35 o 
   2   1  36      213.53      244.33    208.59 o 
   0   2  36      576.98      910.30    298.69 o 
   1   2  36       11.12      144.04    221.60 o 
                                                 
